# Supplementary material for: Genetic analysis of tomato brown rugose fruit virus reveals evolutionary adaptation and codon usage bias patterns
Source: Sci Rep. 2024 Sep 11;14:21281. doi: 10.1038/s41598-024-72298-y (PMC11390899; doi:10.1038/s41598-024-72298-y)
Supplement: Supplementary file 1 — Supplementary Information 1. [file 41598_2024_72298_MOESM1_ESM.tsv]

Name	Sequence
MK648157 Jordan Pepper	ACUACAAUGGCAUACACACAGACAGCUACCACAUCCGCUUUGCUCGACACUGUCCGAGGUAACAAUACCUUGGUCAACGAUCUUGCGAAGCGGCGUCUUUAUGACACAGCGGUCGACGAGUUCAACGCUCGUGAUCGCAGGCCCAAAGUAAAUUUUUCCAAAGUAAUAAGUGAGGAACAGACGCUUAUUGCUACUAGGGCAUAUCCAGAAUUCCAGAUAACCUUCUAUAAUACGCAGAACGCCGUGCAUUCGCUUGCCGGUGGACUACGAUCCUUAGAACUGGAAUAUCUAAUGAUGCAGAUCCCGUACGGAUCACUCACAUAUGAUAUAGGUGGGAAUUUUGCAUCUCAUCUGUUCAAAGGACGGGCAUAUGUUCACUGCUGUAUGCCCAAUCUUGAU…
MW314111 Peru Tomato	ACUACAAUGGCAUACACACAGACAGCUACCACAUCCGCUUUGCUCGACACUGUCCGAGGUAACAAUACCUUGGUCAAUGAUCUUGCGAAGCGGCGUCUUUAUGACACAGCGGUCGACGAGUUCAACGCUCGUGAUCGCAGGCCCAAAGUAAAUUUUUCCAAAGUAAUAAGUGAGGAACAGACGCUUAUUGCUACUAGGGCAUAUCCAGAAUUCCAGAUAACCUUCUAUAAUACGCAGAACGCCGUGCAUUCGCUUGCCGGUGGACUACGAUCCUUAGAACUGGAAUAUCUAAUGAUGCAGAUCCCGUACGGAUCACUCACAUAUGAUAUAGGUGGGAAUUUUGCAUCUCAUCUGUUCAAAGGACGGGCAUAUGUUCACUGCUGUAUGCCCAAUCUUGAU…
KT383474 Jordan Tomato	ACUACAAUGGCAUACACACAGACAGCUACCACAUCCGCUUUGCUCGACACUGUCCGAGGUAACAAUACCUUGGUCAACGAUCUUGCGAAGCGGCGUCUUUAUGACACAGCGGUCGACGAGUUCAACGCUCGUGAUCGCAGGCCCAAAGUAAAUUUUUCCAAAGUAAUAAGUGAGGAACAGACGCUUAUUGCUACUAGGGCAUAUCCAGAAUUCCAGAUAACCUUCUAUAAUACGCAGAACGCCGUGCAUUCGCUUGCCGGUGGACUACGAUCCUUAGAACUGGAAUAUCUAAUGAUGCAGAUCCCGUACGGAUCACUCACAUAUGAUAUAGGUGGGAAUUUUGCAUCUCAUCUGUUCAAAGGACGGGCAUAUGUUCACUGCUGUAUGCCCAAUCUUGAU…
KX619418 Israel Tomato	ACUACAAUGGCAUACACACAGACAGCUACCACAUCCGCUUUGCUCGACACUGUCCGAGGUAACAAUACCUUGGUCAACGAUCUUGCGAAGCGGCGUCUUUAUGACACAGCGGUCGACGAGUUCAACGCUCGUGAUCGCAGGCCCAAAGUAAAUUUUUCCAAAGUAAUAAGUGAGGAACAGACGCUUAUUGCUACUAGGGCAUAUCCAGAAUUCCAGAUAACCUUCUAUAAUACGCAGAACGCCGUGCAUUCGCUUGCCGGUGGACUACGAUCCUUAGAACUGGAAUAUCUAAUGAUGCAGAUCCCGUACGGAUCACUCACAUAUGAUAUAGGUGGGAAUUUUGCAUCUCAUCUGUUCAAAGGACGGGCAUAUGUUCACUGCUGUAUGCCCAAUCUUGAU…
MK133093 Germany Tomato	ACUACAAUGGCAUACACACAGACAGCUACCACAUCCGCUUUGCUCGACACUGUCCGAGGUAACAAUACCUUGGUCAACGAUCUUGCGAAGCGGCGUCUUUAUGACACAGCGGUCGACGAGUUCAACGCUCGUGAUCGCAGGCCCAAAGUAAAUUUUUCCAAAGUAAUAAGUGAGGAACAGACGCUUAUUGCUACUAGGGCAUAUCCAGAAUUCCAGAUAACCUUCUAUAAUACGCAGAACGCCGUGCAUUCGCUUGCCGGUGGACUACGAUCCUUAGAACUGGAAUAUCUAAUGAUGCAGAUCCCGUACGGAUCACUCACAUAUGAUAUAGGUGGGAAUUUUGCAUCUCAUCUGUUCAAAGGACGGGCAUAUGUUCACUGCUGUAUGCCCAAUCUUGAU…
MK133095 Germany Tomato	ACUACAAUGGCAUACACACAGACAGCUACCACAUCCGCUUUGCUCGACACUGUCCGAGGUAACAAUACCUUGGUCAACGAUCUUGCGAAGCGGCGUCUUUAUGACACAGCGGUCGACGAGUUCAACGCUCGUGAUCGCAGGCCCAAAGUAAAUUUUUCCAAAGUAAUAAGUGAGGAACAGACGCUUAUUGCUACUAGGGCAUAUCCAGAAUUCCAGAUAACCUUCUAUAAUACGCAGAACGCCGUGCAUUCGCUUGCCGGUGGACUACGAUCCUUAGAACUGGAAUAUCUAAUGAUGCAGAUCCCGUACGGAUCACUCACAUAUGAUAUAGGUGGGAAUUUUGCAUCUCAUCUGUUCAAAGGACGGGCAUAUGUUCACUGCUGUAUGCCCAAUCUUGAU…
MK319944 Mexico Tomato	ACUACAAUGGCAUACACACAGACAGCUACCACAUCCGCUUUGCUCGACACUGUCCGAGGUAACAAUACCUUGGUCAACGAUCUUGCGAAGCGGCGUCUUUAUGACACAGCGGUCGACGAGUUCAACGCUCGUGAUCGCAGGCCCAAAGUAAAUUUUUCCAAAGUAAUAAGUGAGGAACAGACGCUUAUUGCUACUAGGGCAUAUCCAGAAUUCCAGAUAACCUUCUAUAAUACGCAGAACGCCGUGCAUUCGCUUGCCGGUGGACUACGAUCCUUAGAACUGGAAUAUCUAAUGAUGCAGAUCCCGUACGGAUCACUCACAUAUGAUAUAGGUGGGAAUUUUGCAUCUCAUCUGUUCAAAGGACGGGCAUAUGUUCACUGCUGUAUGCCCAAUCUUGAU…
MN013187 State of Palestine Tomato	ACUACAAUGGCAUACACACAGACAGCUACCACAUCCGCUUUGCUCGACACUGUCCGAGGUAACAAUACCUUGGUCAACGAUCUUGCGAAGCGGCGUCUUUAUGACACAGCGGUCGACGAGUUCAACGCUCGUGAUCGCAGGCCCAAAGUAAAUUUUUCCAAAGUAAUAAGUGAGGAACAGACGCUUAUUGCUACUAGGGCAUAUCCAGAAUUCCAGAUAACCUUCUAUAAUACGCAGAACGCCGUGCAUUCGCUUGCCGGUGGACUACGAUCCUUAGAACUGGAAUAUCUAAUGAUGCAGAUCCCGUACGGAUCACUCACAUAUGAUAUAGGUGGGAAUUUUGCAUCUCAUCUGUUCAAAGGACGGGCAUAUGUUCACUGCUGUAUGCCCAAUCUUGAU…
MN013188 State of Palestine Tomato	ACUACAAUGGCAUACACACAGACAGCUACCACAUCCGCUUUGCUCGACACUGUCCGAGGUAACAAUACCUUGGUCAACGAUCUUGCGAAGCGGCGUCUUUAUGACACAGCGGUCGACGAGUUCAACGCUCGUGAUCGCAGGCCCAAAGUAAAUUUUUCCAAAGUAAUAAGUGAGGAACAGACGCUUAUUGCUACUAGGGCAUAUCCAGAAUUCCAGAUAACCUUCUAUAAUACGCAGAACGCCGUGCAUUCGCUUGCCGGUGGACUACGAUCCUUAGAACUGGAAUAUCUAAUGAUGCAGAUCCCGUACGGAUCACUCACAUAUGAUAUAGGUGGGAAUUUUGCAUCUCAUCUGUUCAAAGGACGGGCAUAUGUUCACUGCUGUAUGCCCAAUCUUGAU…
MN167466 Italy Tomato	ACUACAAUGGCAUACACACAGACAGCUACCACAUCCGCUUUGCUCGACACUGUCCGAGGUAACAAUACCUUGGUCAACGAUCUUGCGAAGCGGCGUCUUUAUGACACAGCGGUCGACGAGUUCAACGCUCGUGAUCGCAGGCCCAAAGUAAAUUUUUCCAAAGUAAUAAGUGAGGAACAGACGCUUAUUGCUACUAGGGCAUAUCCAGAAUUCCAGAUAACCUUCUAUAAUACGCAGAACGCCGUGCAUUCGCUUGCCGGUGGACUACGAUCCUUAGAACUGGAAUAUCUAAUGAUGCAGAUCCCGUACGGAUCACUCACAUAUGAUAUAGGUGGGAAUUUUGCAUCUCAUCUGUUCAAAGGACGGGCAUAUGUUCACUGCUGUAUGCCCAAUCUUGAU…
MN182533 United Kingdom Tomato	ACUACAAUGGCAUACACACAGACAGCUACCACAUCCGCUUUGCUCGACACUGUCCGAGGUAACAAUACCUUGGUCAACGAUCUUGCGAAGCGGCGUCUUUAUGACACAGCGGUCGACGAGUUCAACGCUCGUGAUCGCAGGCCCAAAGUAAAUUUUUCCAAAGUAAUAAGUGAGGAACAGACGCUUAUUGCUACUAGGGCAUAUCCUGAAUUCCAGAUAACCUUCUAUAAUACGCAGAACGCCGUGCAUUCGCUUGCCGGUGGACUACGAUCCUUAGAACUGGAAUAUCUAAUGAUGCAGAUCCCGUACGGAUCACUCACAUAUGAUAUAGGUGGGAAUUUUGCAUCUCAUCUGUUCAAAGGACGGGCAUAUGUUCACUGCUGUAUGCCCAAUCUUGAU…
MN549394 Canada Tomato	ACUACAAUGGCAUACACACAGACAGCUACCACAUCCGCUUUGCUCGACACUGUCCGAGGUAACAAUACCUUGGUCAACGAUCUUGCGAAGCGGCGUCUUUAUGACACAGCGGUCGACGAGUUCAACGCUCGUGAUCGCAGGCCCAAAGUAAAUUUUUCCAAAGUAAUAAGUGAGGAACAGACGCUUAUUGCUACUAGGGCAUAUCCAGAAUUCCAGAUAACCUUCUAUAAUACGCAGAACGCCGUGCAUUCGCUUGCCGGUGGACUACGAUCCUUAGAACUGGAAUAUCUAAUGAUGCAGAUCCCGUACGGAUCACUCACAUAUGAUAUAGGUGGGAAUUUUGCAUCUCAUCUGUUCAAAGGACGGGCAUAUGUUCACUGCUGUAUGCCCAAUCUUGAU…
MN549395 Canada Tomato	ACUACAAUGGCAUACACACAGACAGCUACCACAUCCGCUUUGCUCGACACUGUCCGAGGUAACAAUACCUUGGUCAACGAUCUUGCGAAGCGGCGUCUUUAUGACACAGCGGUCGACGAGUUCAACGCUCGUGAUCGCAGGCCCAAAGUAAAUUUUUCCAAAGUAAUAAGUGAGGAACAGACGCUUAUUGCUACUAGGGCAUAUCCAGAAUUCCAGAUAACCUUCUAUAAUACGCAGAACGCCGUGCAUUCGCUUGCCGGUGGACUACGAUCCUUAGAACUGGAAUAUCUAAUGAUGCAGAUCCCGUACGGAUCACUCACAUAUGAUAUAGGUGGGAAUUUUGCAUCUCAUCUGUUCAAAGGACGGGCAUAUGUUCACUGCUGUAUGCCCAAUCUUGAU…
MN549396 Canada Tomato	ACUACAAUGGCAUACACACAGACAGCUACCACAUCCGCUUUGCUCGACACUGUCCGAGGUAACAAUACCUUGGUCAACGAUCUUGCGAAGCGGCGUCUUUAUGACACAGCGGUCGACGAGUUCAACGCUCGUGAUCGCAGGCCCAAAGUAAAUUUUUCCAAAGUAAUAAGUGAGGAACAGACGCUUAUUGCUACUAGGGCAUAUCCAGAAUUCCAGAUAACCUUCUAUAAUACGCAGAACGCCGUGCAUUCGCUUGCCGGUGGACUACGAUCCUUAGAACUGGAAUAUCUAAUGAUGCAGAUCCCGUACGGAUCACUCACAUAUGAUAUAGGUGGGAAUUUUGCAUCUCAUCUGUUCAAAGGACGGGCAUAUGUUCACUGCUGUAUGCCCAAUCUUGAU…
MN815773 Greece Tomato	ACUACAAUGGCAUACACACAGACAGCUACCACAUCCGCUUUGCUCGACACUGUCCGAGGUAACAAUACCUUGGUCAACGAUCUUGCGAAGCGGCGUCUUUAUGACACAGCGGUCGACGAGUUCAACGCUCGUGAUCGCAGGCCCAAAGUAAAUUUUUCCAAAGUAAUAAGUGAGGAACAGACGCUUAUUGCUACUAGGGCAUAUCCAGAAUUCCAGAUAACCUUCUAUAAUACGCAGAACGCCGUGCAUUCGCUUGCCGGUGGACUACGAUCCUUAGAACUGGAAUAUCUAAUGAUGCAGAUCCCGUACGGAUCACUCACAUAUGAUAUAGGUGGGAAUUUUGCAUCUCAUCUGUUCAAAGGACGGGCAUAUGUUCACUGCUGUAUGCCCAAUCUUGAU…
MN882011 Netherlands Tomato	ACUACAAUGGCAUACACACAGACAGCUACCACAUCCGCUUUGCUCGACACUGUCCGAGGUAACAAUACCUUGGUCAACGAUCUUGCGAAGCGGCGUCUUUAUGACACAGCGGUCGACGAGUUCAACGCUCGUGAUCGCAGGCCCAAAGUAAAUUUUUCCAAAGUAAUAAGUGAGGAACAGACGCUUAUUGCUACUAGGGCAUAUCCAGAAUUCCAGAUAACCUUCUAUAAUACGCAGAACGCCGUGCAUUCGCUUGCCGGUGGACUACGAUCCUUAGAACUGGAAUAUCUAAUGAUGCAGAUCCCGUACGGAUCACUCACAUAUGAUAUAGGUGGGAAUUUUGCAUCUCAUCUGUUCAAAGGACGGGCAUAUGUUCACUGCUGUAUGCCCAAUCUUGAU…
MN882012 Netherlands Tomato	ACUACAAUGGCAUACACACAGACAGCUACCACAUCCGCUUUGCUCGACACUGUCCGAGGUAACAAUACCUUGGUCAACGAUCUUGCGAAGCGGCGUCUUUAUGACACAGCGGUCGACGAGUUCAACGCUCGUGAUCGCAGGCCCAAAGUAAAUUUUUCCAAAGUAAUAAGUGAGGAACAGACGCUUAUUGCUACUAGGGCAUAUCCUGAAUUCCAGAUAACCUUCUAUAAUACGCAGAACGCCGUGCAUUCGCUUGCCGGUGGACUACGAUCCUUAGAACUGGAAUAUCUAAUGAUGCAGAUCCCGUACGGAUCACUCACAUAUGAUAUAGGUGGGAAUUUUGCAUCUCAUCUGUUCAAAGGACGGGCAUAUGUUCACUGCUGUAUGCCCAAUCUUGAU…
MN882013 Netherlands Tomato	ACUACAAUGGCAUACACACAGACAGCUACCACAUCCGCUUUGCUCGACACUGUCCGAGGUAACAAUACCUUGGUCAACGAUCUUGCGAAGCGGCGUCUUUAUGACACAGCGGUCGACGAGUUCAACGCUCGUGAUCGCAGGCCCAAAGUAAAUUUUUCCAAAGUAAUAAGUGAGGAACAGACGCUUAUUGCUACUAGGGCAUAUCCUGAAUUCCAGAUAACCUUCUAUAAUACGCAGAACGCCGUGCAUUCGCUUGCCGGUGGACUACGAUCCUUAGAACUGGAAUAUCUAAUGAUGCAGAUCCCGUACGGAUCACUCACAUAUGAUAUAGGUGGGAAUUUUGCAUCUCAUCUGUUCAAAGGACGGGCAUAUGUUCACUGCUGUAUGCCCAAUCUUGAU…
MN882014 Netherlands Tomato	ACUACAAUGGCAUACACACAGACAGCUACCACAUCCGCUUUGCUCGACACUGUCCGAGGUAACAAUACCUUGGUCAACGAUCUUGCGAAGCGGCGUCUUUAUGACACAGCGGUCGACGAGUUCAACGCUCGUGAUCGCAGGCCCAAAGUAAAUUUUUCCAAAGUAAUAAGUGAGGAACAGACGCUUAUUGCUACUAGGGCAUAUCCUGAAUUCCAGAUAACCUUCUAUAAUACGCAGAACGCCGUGCAUUCGCUUGCCGGUGGACUACGAUCCUUAGAACUGGAAUAUCUAAUGAUGCAGAUCCCGUACGGAUCACUCACAUAUGAUAUAGGUGGGAAUUUUGCAUCUCAUCUGUUCAAAGGACGGGCAUAUGUUCACUGCUGUAUGCCCAAUCUUGAU…
MN882015 Netherlands Tomato	ACUACAAUGGCAUACACACAGACAGCUACCACAUCCGCUUUGCUCGACACUGUCCGAGGUAACAAUACCUUGGUCAACGAUCUUGCGAAGCGGCGUCUUUAUGACACAGCGGUCGACGAGUUCAACGCUCGUGAUCGCAGGCCCAAAGUAAAUUUUUCCAAAGUAAUAAGUGAGGAACAGACGCUUAUUGCUACUAGGGCAUAUCCUGAAUUCCAGAUAACCUUCUAUAAUACGCAGAACGCCGUGCAUUCGCUUGCCGGUGGACUACGAUCCUUAGAACUGGAAUAUCUAAUGAUGCAGAUCCCGUACGGAUCACUCACAUAUGAUAUAGGUGGGAAUUUUGCAUCUCAUCUGUUCAAAGGACGGGCAUAUGUUCACUGCUGUAUGCCCAAUCUUGAU…
MN882016 Netherlands Tomato	ACUACAAUGGCAUACACACAGACAGCUACCACAUCCGCUUUGCUCGACACUGUCCGAGGUAACAAUACCUUGGUCAACGAUCUUGCGAAGCGGCGUCUUUAUGACACAGCGGUCGACGAGUUCAACGCUCGUGAUCGCAGGCCCAAAGUAAAUUUUUCCAAAGUAAUAAGUGAGGAACAGACGCUUAUUGCUACUAGGGCAUAUCCUGAAUUCCAGAUAACCUUCUAUAAUACGCAGAACGCCGUGCAUUCGCUUGCCGGUGGACUACGAUCCUUAGAACUGGAAUAUCUAAUGAUGCAGAUCCCGUACGGAUCACUCACAUAUGAUAUAGGUGGGAAUUUUGCAUCUCAUCUGUUCAAAGGACGGGCAUAUGUUCACUGCUGUAUGCCCAAUCUUGAU…
MN882017 Netherlands Tomato	ACUACAAUGGCAUACACACAGACAGCUACCACAUCCGCUUUGCUCGACACUGUCCGAGGUAACAAUACCUUGGUCAACGAUCUUGCGAAGCGGCGUCUUUAUGACACAGCGGUCGACGAGUUCAACGCUCGUGAUCGCAGGCCCAAAGUAAAUUUUUCCAAAGUAAUAAGUGAGGAACAGACGCUUAUUGCUACUAGGGCAUAUCCUGAAUUCCAGAUAACCUUCUAUAAUACGCAGAACGCCGUGCAUUCGCUUGCCGGUGGACUACGAUCCUUAGAACUGGAAUAUCUAAUGAUGCAGAUCCCGUACGGAUCACUCACAUAUGAUAUAGGUGGGAAUUUUGCAUCUCAUCUGUUCAAAGGACGGGCAUAUGUUCACUGCUGUAUGCCCAAUCUUGAU…
MN882018 Netherlands Tomato	ACUACAAUGGCAUACACACAGACAGCUACCACAUCCGCUUUGCUCGACACUGUCCGAGGUAACAAUACCUUGGUCAACGAUCUUGCGAAGCGGCGUCUUUAUGACACAGCGGUCGACGAGUUCAACGCUCGUGAUCGCAGGCCCAAAGUAAAUUUUUCCAAAGUAAUAAGUGAGGAACAGACGCUUAUUGCUACUAGGGCAUAUCCUGAAUUCCAGAUAACCUUCUAUAAUACGCAGAACGCCGUGCAUUCGCUUGCCGGUGGACUACGAUCCUUAGAACUGGAAUAUCUAAUGAUGCAGAUCCCGUACGGAUCACUCACAUAUGAUAUAGGUGGGAAUUUUGCAUCUCAUCUGUUCAAAGGACGGGCAUAUGUUCACUGCUGUAUGCCCAAUCUUGAU…
MN882019 Netherlands Tomato	ACUACAAUGGCAUACACACAGACAGCUACCACAUCCGCUUUGCUCGACACUGUCCGAGGUAACAAUACCUUGGUCAACGAUCUUGCGAAGCGGCGUCUUUAUGACACAGCGGUCGACGAGUUCAACGCUCGUGAUCGCAGGCCCAAAGUAAAUUUUUCCAAAGUAAUAAGUGAGGAACAGACGCUUAUUGCUACUAGGGCAUAUCCAGAAUUCCAGAUAACCUUCUAUAAUACGCAGAAUGCCGUGCAUUCGCUUGCCGGUGGACUACGAUCCUUAGAACUGGAAUAUCUAAUGAUGCAGAUCCCGUACGGAUCACUCACAUAUGAUAUAGGUGGGAAUUUUGCAUCUCAUCUGUUCAAAGGACGGGCAUAUGUUCACUGCUGUAUGCCCAAUCUUGAU…
MN882020 Netherlands Tomato	ACUACAAUGGCAUACACACAGACAGCUACCACAUCCGCUUUGCUCGACACUGUCCGAGGUAACAAUACCUUGGUCAACGAUCUUGCGAAGCGGCGUCUUUAUGACACAGCGGUCGACGAGUUCAACGCUCGUGAUCGCAGGCCCAAAGUAAAUUUUUCCAAAGUAAUAAGUGAGGAACAGACGCUUAUUGCUACUAGGGCAUAUCCAGAAUUCCAGAUAACCUUCUAUAAUACGCAGAAUGCCGUGCAUUCGCUUGCCGGUGGACUACGAUCCUUAGAACUGGAAUAUCUAAUGAUGCAGAUCCCGUACGGAUCACUCACAUAUGAUAUAGGUGGGAAUUUUGCAUCUCAUCUGUUCAAAGGACGGGCAUAUGUUCACUGCUGUAUGCCCAAUCUUGAU…
MN882021 Netherlands Tomato	ACUACAAUGGCAUACACACAGACAGCUACCACAUCCGCUUUGCUCGACACUGUCCGAGGUAACAAUACCUUGGUCAACGAUCUUGCGAAGCGGCGUCUUUAUGACACAGCGGUCGACGAGUUCAACGCUCGUGAUCGCAGGCCCAAAGUAAAUUUUUCCAAAGUAAUAAGUGAGGAACAGACGCUUAUUGCUACUAGGGCAUAUCCAGAAUUCCAGAUAACCUUCUAUAAUACGCAGAACGCCGUGCAUUCGCUUGCCGGUGGACUACGAUCCUUAGAACUGGAAUAUCUAAUGAUGCAGAUCCCGUACGGAUCACUCACAUAUGAUAUAGGUGGGAAUUUUGCAUCUCAUCUGUUCAAAGGACGGGCAUAUGUUCACUGCUGUAUGCCCAAUCUUGAU…
MN882022 Netherlands Tomato	ACUACAAUGGCAUACACACAGACAGCUACCACAUCCGCUUUGCUCGACACUGUCCGAGGUAACAAUACCUUGGUCAACGAUCUUGCGAAGCGGCGUCUUUAUGACACAGCGGUCGACGAGUUCAACGCUCGUGAUCGCAGGCCCAAAGUAAAUUUUUCCAAAGUAAUAAGUGAGGAACAGACGCUUAUUGCUACUAGGGCAUAUCCAGAAUUCCAGAUAACCUUCUAUAAUACGCAGAACGCCGUGCAUUCGCUUGCCGGUGGACUACGAUCCUUAGAACUGGAAUAUCUAAUGAUGCAGAUCCCGUACGGAUCACUCACAUAUGAUAUAGGUGGGAAUUUUGCAUCUCAUCUGUUCAAAGGACGGGCAUAUGUUCACUGCUGUAUGCCCAAUCUUGAU…
MN882023 Netherlands Tomato	ACUACAAUGGCAUACACACAGACAGCUACCACAUCCGCUUUGCUCGACACUGUCCGAGGUAACAAUACCUUGGUCAACGAUCUUGCGAAGCGGCGUCUUUAUGACACAGCGGUCGACGAGUUCAACGCUCGUGAUCGCAGGCCCAAAGUAAAUUUUUCCAAAGUAAUAAGUGAGGAACAGACGCUUAUUGCUACUAGGGCAUAUCCAGAAUUCCAGAUAACCUUCUAUAAUACGCAGAACGCCGUGCAUUCGCUUGCCGGUGGACUACGAUCCUUAGAACUGGAAUAUCUAAUGAUGCAGAUCCCGUACGGAUCACUCACAUAUGAUAUAGGUGGGAAUUUUGCAUCUCAUCUGUUCAAAGGACGGGCAUAUGUUCACUGCUGUAUGCCCAAUCUUGAU…
MN882024 Netherlands Tomato	ACUACAAUGGCAUACACACAGACAGCUACCACAUCCGCUUUGCUCGACACUGUCCGAGGUAACAAUACCUUGGUCAACGAUCUUGCGAAGCGGCGUCUUUAUGACACAGCGGUCGACGAGUUCAACGCUCGUGAUCGCAGGCCCAAAGUAAAUUUUUCCAAAGUAAUAAGUGAGGAACAGACGCUUAUUGCUACUAGGGCAUAUCCAGAAUUCCAGAUAACCUUCUAUAAUACGCAGAACGCCGUGCAUUCGCUUGCCGGUGGACUACGAUCCUUAGAACUGGAAUAUCUAAUGAUGCAGAUCCCGUACGGAUCACUCACAUAUGAUAUAGGUGGGAAUUUUGCAUCUCAUCUGUUCAAAGGACGGGCAUAUGUUCACUGCUGUAUGCCCAAUCUUGAU…
MN882025 Netherlands Tomato	ACUACAAUGGCAUACACACAGACAGCUACCACAUCCGCUUUGCUCGACACUGUCCGAGGUAACAAUACCUUGGUCAACGAUCUUGCGAAGCGGCGUCUUUAUGACACAGCGGUCGACGAGUUCAACGCUCGUGAUCGCAGGCCCAAAGUAAAUUUUUCCAAAGUAAUAAGUGAGGAACAGACGCUUAUUGCUACUAGGGCAUAUCCAGAAUUCCAGAUAACCUUUUAUAAUACGCAGAACGCCGUGCAUUCGCUUGCCGGUGGACUACGAUCCUUAGAACUGGAAUAUCUAAUGAUGCAGAUCCCGUACGGAUCACUCACAUAUGAUAUAGGUGGGAAUUUUGCAUCUCAUCUGUUCAAAGGACGGGCAUAUGUUCACUGCUGUAUGCCCAAUCUUGAU…
MN882026 Netherlands Tomato	ACUACAAUGGCAUACACACAGACAGCUACCACAUCCGCUUUGCUCGACACUGUCCGAGGUAACAAUACCUUGGUCAACGAUCUUGCGAAGCGGCGUCUUUAUGACACAGCGGUCGACGAGUUCAACGCUCGUGAUCGCAGGCCCAAAGUAAAUUUUUCCAAAGUAAUAAGUGAGGAACAGACGCUUAUUGCUACUAGGGCAUAUCCUGAAUUCCAGAUAACCUUCUAUAAUACGCAGAACGCCGUGCAUUCGCUUGCCGGUGGACUACGAUCCUUAGAACUGGAAUAUCUAAUGAUGCAGAUCCCGUACGGAUCACUCACAUAUGAUAUAGGUGGGAAUUUUGCAUCUCAUCUGUUCAAAGGACGGGCAUAUGUUCACUGCUGUAUGCCCAAUCUUGAU…
MN882027 Netherlands Tomato	ACUACAAUGGCAUACACACAGACAGCUACCACAUCCGCUUUGCUCGACACUGUCCGAGGUAACAAUACCUUGGUCAACGAUCUUGCGAAGCGGCGUCUUUAUGACACAGCGGUCGACGAGUUCAACGCUCGUGAUCGCAGGCCCAAAGUAAAUUUUUCCAAAGUAAUAAGUGAGGAACAGACGCUUAUUGCUACUAGGGCAUAUCCUGAAUUCCAGAUAACCUUCUAUAAUACGCAGAACGCCGUGCAUUCGCUUGCCGGUGGACUACGAUCCUUAGAACUGGAAUAUCUAAUGAUGCAGAUCCCGUACGGAUCACUCACAUAUGAUAUAGGUGGGAAUUUUGCAUCUCAUCUGUUCAAAGGACGGGCAUAUGUUCACUGCUGUAUGCCCAAUCUUGAU…
MN882028 Netherlands Tomato	ACUACAAUGGCAUACACACAGACAGCUACCACAUCCGCUUUGCUCGACACUGUCCGAGGUAACAAUACCUUGGUCAACGAUCUUGCGAAGCGGCGUCUUUAUGACACAGCGGUCGACGAGUUCAACGCUCGUGAUCGCAGGCCCAAAGUAAAUUUUUCCAAAGUAAUAAGUGAGGAACAGACGCUUAUUGCUACUAGGGCAUAUCCAGAAUUCCAGAUAACCUUCUAUAAUACGCAGAACGCCGUGCAUUCGCUUGCCGGUGGACUACGAUCCUUAGAACUGGAAUAUCUAAUGAUGCAGAUCCCGUACGGAUCACUCACAUAUGAUAUAGGUGGGAAUUUUGCAUCUCAUCUGUUCAAAGGACGAGCAUAUGUUCACUGCUGUAUGCCCAAUCUUGAU…
MN882029 Netherlands Tomato	ACUACAAUGGCAUACACACAGACAGCUACCACAUCCGCUUUGCUCGACACUGUCCGAGGUAACAAUACCUUGGUCAACGAUCUUGCGAAGCGGCGUCUUUAUGACACAGCGGUCGACGAGUUCAACGCUCGUGAUCGCAGGCCCAAAGUAAAUUUUUCCAAAGUAAUAAGUGAGGAACAGACGCUUAUUGCUACUAGGGCAUAUCCAGAAUUCCAGAUAACCUUCUAUAAUACGCAGAACGCCGUGCAUUCGCUUGCCGGUGGACUACGAUCCUUAGAACUGGAAUAUCUAAUGAUGCAGAUCCCGUACGGAUCACUCACAUAUGAUAUAGGUGGGAAUUUUGCAUCUCAUCUGUUCAAAGGACGAGCAUAUGUUCACUGCUGUAUGCCCAAUCUUGAU…
MN882030 Egypt Tomato	ACUACAAUGGCAUACACACAGACAGCUACCACAUCCGCUUUGCUCGACACUGUCCGAGGUAACAAUACCUUGGUCAACGAUCUUGCGAAGCGGCGUCUUUAUGACACAGCGGUCGACGAGUUCAACGCUCGUGAUCGCAGGCCCAAAGUAAAUUUUUCCAAAGUAAUAAGUGAGGAACAGACGCUUAUUGCUACUAGGGCAUAUCCAGAAUUCCAGAUAACCUUCUAUAAUACGCAGAACGCCGUGCAUUCGCUUGCCGGUGGACUACGAUCCUUAGAACUGGAAUAUCUAAUGAUGCAGAUCCCGUACGGAUCACUCACAUAUGAUAUAGGUGGGAAUUUUGCAUCUCAUCUGUUCAAAGGACGGGCAUAUGUUCACUGCUGUAUGCCCAAUCUUGAU…
MN882031 Egypt Tomato	ACUACAAUGGCAUACACACAGACAGCUACCACAUCCGCUUUGCUCGACACUGUCCGAGGUAACAAUACCUUGGUCAACGAUCUUGCGAAGCGGCGUCUUUAUGACACAGCGGUCGACGAGUUCAACGCUCGUGAUCGCAGGCCCAAAGUAAAUUUUUCCAAAGUAAUAAGUGAGGAACAGACGCUUAUUGCUACUAGGGCAUAUCCAGAAUUCCAGAUAACCUUCUAUAAUACGCAGAACGCCGUGCAUUCGCUUGCCGGUGGACUACGAUCCUUAGAACUGGAAUAUCUAAUGAUGCAGAUCCCGUACGGAUCACUCACAUAUGAUAUAGGUGGGAAUUUUGCAUCUCAUCUGUUCAAAGGACGGGCAUAUGUUCACUGCUGUAUGCCCAAUCUUGAU…
MN882032 Egypt Tomato	ACUACAAUGGCAUACACACAGACAGCUACCACAUCCGCUUUGCUCGACACUGUCCGAGGUAACAAUACCUUGGUCAACGAUCUUGCGAAGCGGCGUCUUUAUGACACAGCGGUCGACGAGUUCAACGCUCGUGAUCGCAGGCCCAAAGUAAAUUUUUCCAAAGUAAUAAGUGAGGAACAGACGCUUAUUGCUACUAGGGCAUAUCCAGAAUUCCAGAUAACCUUCUAUAAUACGCAGAACGCCGUGCAUUCGCUUGCCGGUGGACUACGAUCCUUAGAACUGGAAUAUCUAAUGAUGCAGAUCCCGUACGGAUCACUCACAUAUGAUAUAGGUGGGAAUUUUGCAUCUCAUCUGUUCAAAGGACGGGCAUAUGUUCACUGCUGUAUGCCCAAUCUUGAU…
MN882033 Egypt Tomato	ACUACAAUGGCAUACACACAGACAGCUACCACAUCCGCUUUGCUCGACACUGUCCGAGGUAACAAUACCUUGGUCAACGAUCUUGCGAAGCGGCGUCUUUAUGACACAGCGGUCGACGAGUUCAACGCUCGUGAUCGCAGGCCCAAAGUAAAUUUUUCCAAAGUAAUAAGUGAGGAACAGACGCUUAUUGCUACUAGGGCAUAUCCAGAAUUCCAGAUAACCUUCUAUAAUACGCAGAACGCCGUGCAUUCGCUUGCCGGUGGACUACGAUCCUUAGAACUGGAAUAUCUAAUGAUGCAGAUCCCGUACGGAUCACUCACAUAUGAUAUAGGUGGGAAUUUUGCAUCUCAUCUGUUCAAAGGACGGGCAUAUGUUCACUGCUGUAUGCCCAAUCUUGAU…
MN882034 Netherlands Tomato	ACUACAAUGGCAUACACACAGACAGCUACCACAUCCGCUUUGCUCGACACUGUCCGAGGUAACAAUACCUUGGUCAACGAUCUUGCGAAGCGGCGUCUUUAUGACACAGCGGUCGACGAGUUCAACGCUCGUGAUCGCAGGCCCAAAGUAAAUUUUUCCAAAGUAAUAAGUGAGGAACAGACGCUUAUUGCUACUAGGGCAUAUCCAGAAUUCCAGAUAACCUUCUAUAAUACGCAGAACGCCGUGCAUUCGCUUGCCGGUGGACUACGAUCCUUAGAACUGGAAUAUCUAAUGAUGCAGAUCCCGUACGGAUCACUCACAUAUGAUAUAGGUGGGAAUUUUGCAUCUCAUCUGUUCAAAGGACGGGCAUAUGUUCACUGCUGUAUGCCCAAUCUUGAU…
MN882035 Netherlands Tomato	ACUACAAUGGCAUACACACAGACAGCUACCACAUCCGCUUUGCUCGACACUGUCCGAGGUAACAAUACCUUGGUCAACGAUCUUGCGAAGCGGCGUCUUUAUGACACAGCGGUCGACGAGUUCAACGCUCGUGAUCGCAGGCCCAAAGUAAAUUUUUCCAAAGUAAUAAGUGAGGAACAGACGCUUAUUGCUACUAGGGCAUAUCCAGAAUUCCAGAUAACCUUCUAUAAUACGCAGAACGCCGUGCAUUCGCUUGCCGGUGGACUACGAUCCUUAGAACUGGAAUAUCUAAUGAUGCAGAUCCCGUACGGAUCACUCACAUAUGAUAUAGGUGGGAAUUUUGCAUCUCAUCUGUUCAAAGGACGGGCAUAUGUUCACUGCUGUAUGCCCAAUCUUGAU…
MN882036 Netherlands Tomato	ACUACAAUGGCAUACACACAGACAGCUACCACAUCCGCUUUGCUCGACACUGUCCGAGGUAACAAUACCUUGGUCAACGAUCUUGCGAAGCGGCGUCUUUAUGACACAGCGGUCGACGAGUUCAACGCUCGUGAUCGCAGGCCCAAAGUAAAUUUUUCCAAAGUAAUAAGUGAGGAACAGACGCUUAUUGCUACUAGGGCAUAUCCAGAAUUCCAGAUAACCUUCUAUAAUACGCAGAACGCCGUGCAUUCGCUUGCCGGUGGACUACGAUCCUUAGAACUGGAAUAUCUAAUGAUGCAGAUCCCGUACGGAUCACUCACAUAUGAUAUAGGUGGGAAUUUUGCAUCUCAUCUGUUCAAAGGACGGGCAUAUGUUCACUGCUGUAUGCCCAAUCUUGAU…
MN882037 Netherlands Tomato	ACUACAAUGGCAUACACACAGACAGCUACCACAUCCGCUUUGCUCGACACUGUCCGAGGUAACAAUACCUUGGUCAACGAUCUUGCGAAGCGGCGUCUUUAUGACACAGCGGUCGACGAGUUCAACGCUCGUGAUCGCAGGCCCAAAGUAAAUUUUUCCAAAGUAAUAAGUGAGGAACAGACGCUUAUUGCUACUAGGGCAUAUCCUGAAUUCCAGAUAACCUUCUAUAAUACGCAGAACGCCGUGCAUUCGCUUGCCGGUGGACUACGAUCCUUAGAACUGGAAUAUCUAAUGAUGCAGAUCCCGUACGGAUCACUCACAUAUGAUAUAGGUGGGAAUUUUGCAUCUCAUCUGUUCAAAGGACGGGCAUAUGUUCACUGCUGUAUGCCCAAUCUUGAU…
MN882040 Netherlands Tomato	ACUACAAUGGCAUACACACAGACAGCUACCACAUCCGCUUUGCUCGACACUGUCCGAGGUAACAAUACCUUGGUCAACGAUCUUGCGAAGCGGCGUCUUUAUGACACAGCGGUCGACGAGUUCAACGCUCGUGAUCGCAGGCCCAAAGUAAAUUUUUCCAAAGUAAUAAGUGAGGAACAGACGCUUAUUGCUACUAGGGCAUAUCCUGAAUUCCAGAUAACCUUCUAUAAUACGCAGAACGCCGUGCAUUCGCUUGCCGGUGGACUACGAUCCUUAGAACUGGAAUAUCUAAUGAUGCAGAUCCCGUACGGAUCACUCACAUAUGAUAUAGGUGGGAAUUUUGCAUCUCAUCUGUUCAAAGGACGGGCAUAUGUUCACUGCUGUAUGCCCAAUCUUGAU…
MN882041 Netherlands Tomato	ACUACAAUGGCAUACACACAGACAGCUACCACAUCCGCUUUGCUCGACACUGUCCGAGGUAACAAUACCUUGGUCAACGAUCUUGCGAAGCGGCGUCUUUAUGACACAGCGGUCGACGAGUUCAACGCUCGUGAUCGCAGGCCCAAAGUAAAUUUUUCCAAAGUAAUAAGUGAGGAACAGACGCUUAUUGCUACUAGGGCAUAUCCUGAAUUCCAGAUAACCUUCUAUAAUACGCAGAACGCCGUGCAUUCGCUUGCCGGUGGACUACGAUCCUUAGAACUGGAAUAUCUAAUGAUGCAGAUCCCGUACGGAUCACUCACAUAUGAUAUAGGUGGGAAUUUUGCAUCUCAUCUGUUCAAAGGACGGGCAUAUGUUCACUGCUGUAUGCCCAAUCUUGAU…
MN882042 Netherlands Tomato	ACUACAAUGGCAUACACACAGACAGCUACCACAUCCGCUUUGCUCGACACUGUCCGAGGUAACAAUACCUUGGUCAAUGAUCUUGCGAAGCGGCGUCUUUAUGACACAGCGGUCGACGAGUUCAACGCUCGUGAUCGCAGGCCCAAAGUAAAUUUUUCCAAAGUAAUAAGUGAGGAACAGACGCUUAUUGCUACUAGGGCAUAUCCAGAAUUCCAGAUAACCUUCUAUAAUACGCAGAACGCCGUGCAUUCGCUUGCCGGUGGACUACGAUCCUUAGAACUGGAAUAUCUAAUGAUGCAGAUCCCGUACGGAUCACUCACAUAUGAUAUAGGUGGGAAUUUUGCAUCACAUCUGUUCAAAGGACGGGCAUAUGUUCACUGCUGUAUGCCCAAUCUUGAU…
MN882043 Netherlands Tomato	ACUACAAUGGCAUACACACAGACAGCUACCACAUCCGCUUUGCUCGACACUGUCCGAGGUAACAAUACCUUGGUCAAUGAUCUUGCGAAGCGGCGUCUUUAUGACACAGCGGUCGACGAGUUCAACGCUCGUGAUCGCAGGCCCAAAGUAAAUUUUUCCAAAGUAAUAAGUGAGGAACAGACGCUUAUUGCUACUAGGGCAUAUCCAGAAUUCCAGAUAACCUUCUAUAAUACGCAGAACGCCGUGCAUUCGCUUGCCGGUGGACUACGAUCCUUAGAACUGGAAUAUCUAAUGAUGCAGAUCCCGUACGGAUCACUCACAUAUGAUAUAGGUGGGAAUUUUGCAUCACAUCUGUUCAAAGGACGGGCAUAUGUUCACUGCUGUAUGCCCAAUCUUGAU…
MN882044 Netherlands Tomato	ACUACAAUGGCAUACACACAGACAGCUACCACAUCCGCUUUGCUCGACACUGUCCGAGGUAACAAUACCUUGGUCAACGAUCUUGCGAAGCGGCGUCUUUAUGACACAGCGGUCGACGAGUUCAACGCUCGUGAUCGCAGGCCCAAAGUAAAUUUUUCCAAAGUAAUAAGUGAGGAACAGACGCUUAUUGCUACUAGGGCAUAUCCUGAAUUCCAGAUAACCUUCUAUAAUACGCAGAACGCCGUGCAUUCGCUUGCCGGUGGACUACGAUCCUUAGAACUGGAAUAUCUAAUGAUGCAGAUCCCGUACGGAUCACUCACAUAUGAUAUAGGUGGGAAUUUUGCAUCUCAUCUGUUCAAAGGACGGGCAUAUGUUCACUGCUGUAUGCCCAAUCUUGAU…
MN882045 Netherlands Tomato	ACUACAAUGGCAUACACACAGACAGCUACCACAUCCGCUUUGCUCGACACUGUCCGAGGUAACAAUACCUUGGUCAACGAUCUUGCGAAGCGGCGUCUUUAUGACACAGCGGUCGACGAGUUCAACGCUCGUGAUCGCAGGCCCAAAGUAAAUUUUUCCAAAGUAAUAAGUGAGGAACAGACGCUUAUUGCUACUAGGGCAUAUCCUGAAUUCCAGAUAACCUUCUAUAAUACGCAGAACGCCGUGCAUUCGCUUGCCGGUGGACUACGAUCCUUAGAACUGGAAUAUCUAAUGAUGCAGAUCCCGUACGGAUCACUCACAUAUGAUAUAGGUGGGAAUUUUGCAUCUCAUCUGUUCAAAGGACGGGCAUAUGUUCACUGCUGUAUGCCCAAUCUUGAU…
MN882046 Netherlands Tomato	ACUACAAUGGCAUACACACAGACAGCUACCACAUCCGCUUUGCUCGACACUGUCCGAGGUAACAAUACCUUGGUCAACGAUCUUGCGAAGCGGCGUCUUUAUGACACAGCGGUCGACGAGUUCAACGCUCGUGAUCGCAGGCCCAAAGUAAAUUUUUCCAAAGUAAUAAGUGAGGAACAGACGCUUAUUGCUACUAGGGCAUAUCCUGAAUUCCAGAUAACCUUCUAUAAUACGCAGAACGCCGUGCAUUCGCUUGCCGGUGGACUACGAUCCUUAGAACUGGAAUAUCUAAUGAUGCAGAUCCCGUACGGAUCACUCACAUAUGAUAUAGGUGGGAAUUUUGCAUCUCAUCUGUUCAAAGGACGGGCAUAUGUUCACUGCUGUAUGCCCAAUCUUGAU…
MN882047 Netherlands Tomato	ACUACAAUGGCAUACACACAGACAGCUACCACAUCCGCUUUGCUCGACACUGUCCGAGGUAACAAUACCUUGGUCAACGAUCUUGCGAAGCGGCGUCUUUAUGACACAGCGGUCGACGAGUUCAACGCUCGUGAUCGCAGGCCCAAAGUAAAUUUUUCCAAAGUAAUAAGUGAGGAACAGACGCUUAUUGCUACUAGGGCAUAUCCUGAAUUCCAGAUAACCUUCUAUAAUACGCAGAACGCCGUGCAUUCGCUUGCCGGUGGACUACGAUCCUUAGAACUGGAAUAUCUAAUGAUGCAGAUCCCGUACGGAUCACUCACAUAUGAUAUAGGUGGGAAUUUUGCAUCUCAUCUGUUCAAAGGACGGGCAUAUGUUCACUGCUGUAUGCCCAAUCUUGAU…
MN882048 Netherlands Tomato	ACUACAAUGGCAUACACACAGACAGCUACCACAUCCGCUUUGCUCGACACUGUCCGAGGUAACAAUACCUUGGUCAACGAUCUUGCGAAGCGGCGUCUUUAUGACACAGCGGUCGACGAGUUCAACGCUCGUGAUCGCAGGCCCAAAGUAAAUUUUUCCAAAGUAAUAAGUGAGGAACAGACGCUUAUUGCUACUAGGGCAUAUCCAGAAUUCCAGAUAACCUUCUAUAAUACGCAGAACGCCGUGCAUUCGCUUGCCGGUGGACUACGAUCCUUAGAACUGGAAUAUCUAAUGAUGCAGAUCCCGUACGGAUCACUCACAUAUGAUAUAGGUGGGAAUUUUGCAUCUCAUCUGUUCAAAGGACGAGCAUAUGUUCACUGCUGUAUGCCCAAUCUUGAU…
MN882049 Netherlands Tomato	ACUACAAUGGCAUACACACAGACAGCUACCACAUCCGCUUUGCUCGACACUGUCCGAGGUAACAAUACCUUGGUCAACGAUCUUGCGAAGCGGCGUCUUUAUGACACAGCGGUCGACGAGUUCAACGCUCGUGAUCGCAGGCCCAAAGUAAAUUUUUCCAAAGUAAUAAGUGAGGAACAGACGCUUAUUGCUACUAGGGCAUAUCCAGAAUUCCAGAUAACCUUUUAUAAUACGCAGAACGCCGUGCAUUCGCUUGCCGGUGGACUACGAUCCUUAGAACUGGAAUAUCUAAUGAUGCAGAUCCCGUACGGAUCACUCACAUAUGAUAUAGGUGGGAAUUUUGCAUCUCAUCUGUUCAAAGGACGGGCAUAUGUUCACUGCUGUAUGCCCAAUCUUGAU…
MN882050 Netherlands Tomato	ACUACAAUGGCAUACACACAGACAGCUACCACAUCCGCUUUGCUCGACACUGUCCGAGGUAACAAUACCUUGGUCAACGAUCUUGCGAAGCGGCGUCUUUAUGACACAGCGGUCGACGAGUUCAACGCUCGUGAUCGCAGGCCCAAAGUAAAUUUUUCCAAAGUAAUAAGUGAGGAACAGACGCUUAUUGCUACUAGGGCAUAUCCAGAAUUCCAGAUAACCUUUUAUAAUACGCAGAACGCCGUGCAUUCGCUUGCCGGUGGACUACGAUCCUUAGAACUGGAAUAUCUAAUGAUGCAGAUCCCGUACGGAUCACUCACAUAUGAUAUAGGUGGGAAUUUUGCAUCUCAUCUGUUCAAAGGACGGGCAUAUGUUCACUGCUGUAUGCCCAAUCUUGAU…
MN882051 Netherlands Tomato	ACUACAAUGGCAUACACACAGACAGCUACCACAUCCGCUUUGCUCGACACUGUCCGAGGUAACAAUACCUUGGUCAACGAUCUUGCGAAGCGGCGUCUUUAUGACACAGCGGUCGACGAGUUCAACGCUCGUGAUCGCAGGCCCAAAGUAAAUUUUUCCAAAGUAAUAAGUGAGGAACAGACGCUUAUUGCUACUAGGGCAUAUCCUGAAUUCCAGAUAACCUUCUAUAAUACGCAGAACGCCGUGCAUUCGCUUGCCGGUGGACUACGAUCCUUAGAACUGGAAUAUCUAAUGAUGCAGAUCCCGUACGGAUCACUCACAUAUGAUAUAGGUGGGAAUUUUGCAUCUCAUCUGUUCAAAGGACGGGCAUAUGUUCACUGCUGUAUGCCCAAUCUUGAU…
MN882052 Netherlands Tomato	ACUACAAUGGCAUACACACAGACAGCUACCACAUCCGCUUUGCUCGACACUGUCCGAGGUAACAAUACCUUGGUCAACGAUCUUGCGAAGCGGCGUCUUUAUGACACAGCGGUCGACGAGUUCAACGCUCGUGAUCGCAGGCCCAAAGUAAAUUUUUCCAAAGUAAUAAGUGAGGAACAGACGCUUAUUGCUACUAGGGCAUAUCCUGAAUUCCAGAUAACCUUCUAUAAUACGCAGAACGCCGUGCAUUCGCUUGCCGGUGGACUACGAUCCUUAGAACUGGAAUAUCUAAUGAUGCAGAUCCCGUACGGAUCACUCACAUAUGAUAUAGGUGGGAAUUUUGCAUCUCAUCUGUUCAAAGGACGGGCAUAUGUUCACUGCUGUAUGCCCAAUCUUGAU…
MN882053 Netherlands Tomato	ACUACAAUGGCAUACACACAGACAGCUACCACAUCCGCUUUGCUCGACACUGUCCGAGGUAACAAUACCUUGGUCAACGAUCUUGCGAAGCGGCGUCUUUAUGACACAGCGGUCGACGAGUUCAACGCUCGUGAUCGCAGGCCCAAAGUAAAUUUUUCCAAAGUAAUAAGUGAGGAACAGACGCUUAUUGCUACUAGGGCAUAUCCUGAAUUCCAGAUAACCUUCUAUAAUACGCAGAACGCCGUGCAUUCGCUUGCCGGUGGACUACGAUCCUUAGAACUGGAAUAUCUAAUGAUGCAGAUCCCGUACGGAUCACUUACAUAUGAUAUAGGUGGGAAUUUUGCAUCUCAUCUGUUCAAAGGACGGGCAUAUGUUCACUGCUGUAUGCCCAAUCUUGAU…
MN882054 Netherlands Tomato	ACUACAAUGGCAUACACACAGACAGCUACCACAUCCGCUUUGCUCGACACUGUCCGAGGUAACAAUACCUUGGUCAACGAUCUUGCGAAGCGGCGUCUUUAUGACACAGCGGUCGACGAGUUCAACGCUCGUGAUCGCAGGCCCAAAGUAAAUUUUUCCAAAGUAAUAAGUGAGGAACAGACGCUUAUUGCUACUAGGGCAUAUCCUGAAUUCCAGAUAACCUUCUAUAAUACGCAGAACGCCGUGCAUUCGCUUGCCGGUGGACUACGAUCCUUAGAACUGGAAUAUCUAAUGAUGCAGAUCCCGUACGGAUCACUUACAUAUGAUAUAGGUGGGAAUUUUGCAUCUCAUCUGUUCAAAGGACGGGCAUAUGUUCACUGCUGUAUGCCCAAUCUUGAU…
MN882055 Netherlands Tomato	ACUACAAUGGCAUACACACAGACAGCUACCACAUCCGCUUUGCUCGACACUGUCCGAGGUAACAAUACCUUGGUCAACGAUCUUGCGAAGCGGCGUCUUUAUGACACAGCGGUCGACGAGUUCAACGCUCGUGAUCGCAGGCCCAAAGUAAAUUUUUCCAAAGUAAUAAGUGAGGAACAGACGCUUAUUGCUACUAGGGCAUAUCCUGAAUUCCAGAUAACCUUCUAUAAUACGCAGAACGCCGUGCAUUCGCUUGCCGGUGGACUACGAUCCUUAGAACUGGAAUAUCUAAUGAUGCAGAUCCCGUACGGAUCACUCACAUAUGAUAUAGGUGGGAAUUUUGCAUCUCAUCUGUUCAAAGGACGGGCAUAUGUUCACUGCUGUAUGCCCAAUCUUGAU…
MN882056 Netherlands Tomato	ACUACAAUGGCAUACACACAGACAGCUACCACAUCCGCUUUGCUCGACACUGUCCGAGGUAACAAUACCUUGGUCAACGAUCUUGCGAAGCGGCGUCUUUAUGACACAGCGGUCGACGAGUUCAACGCUCGUGAUCGCAGGCCCAAAGUAAAUUUUUCCAAAGUAAUAAGUGAGGAACAGACGCUUAUUGCUACUAGGGCAUAUCCUGAAUUCCAGAUAACCUUCUAUAAUACGCAGAACGCCGUGCAUUCGCUUGCCGGUGGACUACGAUCCUUAGAACUGGAAUAUCUAAUGAUGCAGAUCCCGUACGGAUCACUUACAUAUGAUAUAGGUGGGAAUUUUGCAUCUCAUCUGUUCAAAGGACGGGCAUAUGUUCACUGCUGUAUGCCCAAUCUUGAU…
MN882057 Netherlands Tomato	ACUACAAUGGCAUACACACAGACAGCUACCACAUCCGCUUUGCUCGACACUGUCCGAGGUAACAAUACCUUGGUCAACGAUCUUGCGAAGCGGCGUCUUUAUGACACAGCGGUCGACGAGUUCAACGCUCGUGAUCGCAGGCCCAAAGUAAAUUUUUCCAAAGUAAUAAGUGAGGAACAGACGCUUAUUGCUACUAGGGCAUAUCCUGAAUUCCAGAUAACCUUCUAUAAUACGCAGAACGCCGUGCAUUCGCUUGCCGGUGGACUACGAUCCUUAGAACUGGAAUAUCUAAUGAUGCAGAUCCCGUACGGAUCACUCACAUAUGAUAUAGGUGGGAAUUUUGCAUCUCAUCUGUUCAAAGGACGGGCAUAUGUUCACUGCUGUAUGCCCAAUCUUGAU…
MN882058 Netherlands Tomato	ACUACAAUGGCAUACACACAGACAGCUACCACAUCCGCUUUGCUCGACACUGUCCGAGGUAACAAUACCUUGGUCAACGAUCUUGCGAAGCGGCGUCUUUAUGACACAGCGGUCGACGAGUUCAACGCUCGUGAUCGCAGGCCCAAAGUAAAUUUUUCCAAAGUAAUAAGUGAGGAACAGACGCUUAUUGCUACUAGGGCAUAUCCUGAAUUCCAGAUAACCUUCUAUAAUACGCAGAACGCCGUGCAUUCGCUUGCCGGUGGACUACGAUCCUUAGAACUGGAAUAUCUAAUGAUGCAGAUCCCGUACGGAUCACUCACAUAUGAUAUAGGUGGGAAUUUUGCAUCUCAUCUGUUCAAAGGACGGGCAUAUGUUCACUGCUGUAUGCCCAAUCUUGAU…
MN882059 Netherlands Tomato	ACUACAAUGGCAUACACACAGACAGCUACCACAUCCGCUUUGCUCGACACUGUCCGAGGUAACAAUACCUUGGUCAACGAUCUUGCGAAGCGGCGUCUUUAUGACACAGCGGUCGACGAGUUCAACGCUCGUGAUCGCAGGCCCAAAGUAAAUUUUUCCAAAGUAAUAAGUGAGGAACAGACGCUUAUUGCUACUAGGGCAUAUCCUGAAUUCCAGAUAACCUUCUAUAAUACGCAGAACGCCGUGCAUUCGCUUGCCGGUGGACUACGAUCCUUAGAACUGGAAUAUCUAAUGAUGCAGAUCCCGUACGGAUCACUCACAUAUGAUAUAGGUGGGAAUUUUGCAUCUCAUCUGUUCAAAGGACGGGCAUAUGUUCACUGCUGUAUGCCCAAUCUUGAU…
MN882060 Netherlands Tomato	ACUACAAUGGCAUACACACAGACAGCUACCACAUCCGCUUUGCUCGACACUGUCCGAGGUAACAAUACCUUGGUCAACGAUCUUGCGAAGCGGCGUCUUUAUGACACAGCGGUCGACGAGUUCAACGCUCGUGAUCGCAGGCCCAAAGUAAAUUUUUCCAAAGUAAUAAGUGAGGAACAGACGCUUAUUGCUACUAGGGCAUAUCCUGAAUUCCAGAUAACCUUCUAUAAUACGCAGAACGCCGUGCAUUCGCUUGCCGGUGGACUACGAUCCUUAGAACUGGAAUAUCUAAUGAUGCAGAUCCCGUACGGAUCACUCACAUAUGAUAUAGGUGGGAAUUUUGCAUCUCAUCUGUUCAAAGGACGGGCAUAUGUUCACUGCUGUAUGCCCAAUCUUGAU…
MN882061 Netherlands Tomato	ACUACAAUGGCAUACACACAGACAGCUACCACAUCCGCUUUGCUCGACACUGUCCGAGGUAACAAUACCUUGGUCAACGAUCUUGCGAAGCGGCGUCUUUAUGACACAGCGGUCGACGAGUUCAACGCUCGUGAUCGCAGGCCCAAAGUAAAUUUUUCCAAAGUAAUAAGUGAGGAACAGACGCUUAUUGCUACUAGGGCAUAUCCUGAAUUCCAGAUAACCUUCUAUAAUACGCAGAACGCCGUGCAUUCGCUUGCCGGUGGACUACGAUCCUUAGAACUGGAAUAUCUAAUGAUGCAGAUCCCGUACGGAUCACUCACAUAUGAUAUAGGUGGGAAUUUUGCAUCUCAUCUGUUCAAAGGACGGGCAUAUGUUCACUGCUGUAUGCCCAAUCUUGAU…
MN882062 Netherlands Tomato	ACUACAAUGGCAUACACACAGACAGCUACCACAUCCGCUUUGCUCGACACUGUCCGAGGUAACAAUACCUUGGUCAACGAUCUUGCGAAGCGGCGUCUUUAUGACACAGCGGUCGACGAGUUCAACGCUCGUGAUCGCAGGCCCAAAGUAAAUUUUUCCAAAGUAAUAAGUGAGGAACAGACGCUUAUUGCUACUAGGGCAUAUCCUGAAUUCCAGAUAACCUUCUAUAAUACGCAGAACGCCGUGCAUUCGCUUGCCGGUGGACUACGAUCCUUAGAACUGGAAUAUCUAAUGAUGCAGAUCCCGUACGGAUCACUCACAUAUGAUAUAGGUGGGAAUUUUGCAUCUCAUCUGUUCAAAGGACGGGCAUAUGUUCACUGCUGUAUGCCCAAUCUUGAU…
MN882063 Netherlands Tomato	ACUACAAUGGCAUACACACAGACAGCUACCACAUCCGCUUUGCUCGACACUGUCCGAGGUAACAAUACCUUGGUCAACGAUCUUGCGAAGCGGCGUCUUUAUGACACAGCGGUCGACGAGUUCAACGCUCGUGAUCGCAGGCCCAAAGUAAAUUUUUCCAAAGUAAUAAGUGAGGAACAGACGCUUAUUGCUACUAGGGCAUAUCCAGAAUUCCAGAUAACCUUUUAUAAUACGCAGAACGCCGUGCAUUCGCUUGCCGGUGGACUACGAUCCUUAGAACUGGAAUAUCUAAUGAUGCAGAUCCCGUACGGAUCACUCACAUAUGAUAUAGGUGGGAAUUUUGCAUCUCAUCUGUUCAAAGGACGGGCAUAUGUUCACUGCUGUAUGCCCAAUCUUGAU…
MN882064 Netherlands Tomato	ACUACAAUGGCAUACACACAGACAGCUACCACAUCCGCUUUGCUCGACACUGUCCGAGGUAACAAUACCUUGGUCAACGAUCUUGCGAAGCGGCGUCUUUAUGACACAGCGGUCGACGAGUUCAACGCUCGUGAUCGCAGGCCCAAAGUAAAUUUUUCCAAAGUAAUAAGUGAGGAACAGACGCUUAUUGCUACUAGGGCAUAUCCAGAAUUCCAGAUAACCUUUUAUAAUACGCAGAACGCCGUGCAUUCGCUUGCCGGUGGACUACGAUCCUUAGAACUGGAAUAUCUAAUGAUGCAGAUCCCGUACGGAUCACUCACAUAUGAUAUAGGUGGGAAUUUUGCAUCUCAUCUGUUCAAAGGACGGGCAUAUGUUCACUGCUGUAUGCCCAAUCUUGAU…
MT002973 USA Tomato	ACUACAAUGGCAUACACACAGACAGCUACCACAUCCGCUUUGCUCGACACUGUCCGAGGUAACAAUACCUUGGUCAACGAUCUUGCGAAGCGGCGUCUUUAUGACACAGCGGUCGACGAGUUCAACGCUCGUGAUCGCAGGCCCAAAGUAAAUUUUUCCAAAGUAAUAAGUGAGGAACAGACGCUUAUUGCUACUAGGGCAUAUCCAGAAUUCCAGAUAACCUUCUAUAAUACGCAGAACGCCGUGCAUUCGCUUGCCGGUGGACUACGAUCCUUAGAACUGGAAUAUCUAAUGAUGCAGAUCCCGUACGGAUCACUCACAUAUGAUAUAGGUGGGAAUUUUGCAUCUCAUCUGUUCAAAGGACGGGCAUAUGUUCACUGCUGUAUGCCCAAUCUUGAU…
MT018320 China Tomato	ACUACAAUGGCAUACACACAGACAGCUACCACAUCCGCUUUGCUCGACACUGUCCGAGGUAACAAUACCUUGGUCAACGAUCUUGCGAAGCGGCGUCUUUAUGACACAGCGGUCGACGAGUUCAACGCUCGUGAUCGCAGGCCCAAAGUAAAUUUUUCCAAAGUAAUAAGUGAGGAACAGACGCUUAUUGCUACUAGGGCAUAUCCAGAAUUCCAGAUAACCUUCUAUAAUACGCAGAACGCCGUGCAUUCGCUUGCCGGUGGGCUACGAUCCUUAGAACUGGAAUAUCUAAUGAUGCAGAUCCCGUACGGAUCACUCACAUAUGAUAUAGGUGGGAAUUUUGCAUCUCAUCUGUUCAAAGGACGGGCAUAUGUUCACUGCUGUAUGCCCAAUCUUGAU…
MT107885 Turkey Tomato	ACUACAAUGGCAUACACACAGACAGCUACCACAUCCGCUUUGCUCGACACUGUCCGAGGUAACAAUACCUUGGUCAACGAUCUUGCGAAGCGGCGUCUUUAUGACACAGCGGUCGACGAGUUCAACGCUCGUGAUCGCAGGCCCAAAGUAAAUUUUUCCAAAGUAAUAAGUGAGGAACAGACGCUUAUUGCUACUAGGGCAUAUCCAGAAUUCCAGAUAACCUUCUAUAAUACGCAGAACGCCGUGCAUUCGCUUGCCGGUGGACUACGAUCCUUAGAACUGGAAUAUCUAAUGAUGCAGAUCCCGUACGGAUCACUCACAUAUGAUAUAGGUGGGAAUUUUGCAUCUCAUCUGUUCAAAGGACGGGCAUAUGUUCACUGCUGUAUGCCCAAUCUUGAU…
MT118666 Turkey Pepper	ACUACAAUGGCAUACACACAGACAGCUACCACAUCCGCUUUGCUCGACACUGUCCGAGGUAACAAUACCUUGGUCAACGAUCUUGCGAAGCGGCGUCUUUAUGACACAGCGGUCGACGAGUUCAACGCUCGUGAUCGCAGGCCCAAAGUAAAUUUUUCCAAAGUAAUAAGUGAGGAACAGACGCUUAUUGCUACUAGGGCAUAUCCAGAAUUCCAGAUAACCUUCUAUAAUACGCAGAACGCCGUGCAUUCGCUUGCCGGUGGACUACGAUCCUUAGAACUGGAAUAUCUAAUGAUGCAGAUCCCGUACGGAUCACUCACAUAUGAUAUAGGUGGGAAUUUUGCAUCUCAUCUGUUCAAAGGACGGGCAUAUGUUCACUGCUGUAUGCCCAAUCUUGAU…
MW284987 France Tomato	ACUACAAUGGCAUACACACAGACAGCUACCACAUCCGCUUUGCUCGACACUGUCCGAGGUAACAAUACCUUGGUCAACGAUCUUGCGAAGCGGCGUCUUUAUGACACAGCGGUCGACGAGUUCAACGCUCGUGAUCGCAGGCCCAAAGUAAAUUUUUCCAAAGUAAUAAGUGAGGAACAGACGCUUAUUGCUACUAGGGCAUAUCCAGAAUUCCAGAUAACCUUCUAUAAUACGCAGAACGCCGUGCAUUCGCUUGCCGGUGGACUACGAUCCUUAGAACUGGAAUAUCUAAUGAUGCAGAUCCCGUACGGAUCACUCACAUAUGAUAUAGGUGGGAAUUUUGCAUCUCAUCUGUUCAAAGGACGGGCAUAUGUUCACUGCUGUAUGCCCAAUCUUGAU…
MW314091 China Tomato	ACUACAAUGGCAUACACACAGACAGCUACCACAUCCGCUUUGCUCGACACUGUCCGAGGUAACAAUACCUUGGUCAACGAUCUUGCGAAGCGGCGUCUUUAUGACACAGCGGUCGACGAGUUCAACGCUCGUGAUCGCAGGCCCAAAGUAAAUUUUUCCAAAGUAAUAAGUGAGGAACAGACGCUUAUUGCUACUAGGGCAUAUCCAGAAUUCCAGAUAACCUUCUAUAAUACGCAGAACGCCGUGCAUUCGCUUGCCGGUGGACUACGAUCCUUAGAACUGGAAUAUCUAAUGAUGCAGAUCCCGUACGGAUCACUCACAUAUGAUAUAGGUGGGAAUUUUGCAUCUCAUCUGUUCAAAGGACGGGCAUAUGUUCACUGCUGUAUGCCCAAUCUUGAU…
MW314092 Egypt Tomato	ACUACAAUGGCAUACACACAGACAGCUACCACAUCCGCUUUGCUCGACACUGUCCGAGGUAACAAUACCUUGGUCAACGAUCUUGCGAAGCGGCGUCUUUAUGACACAGCGGUCGACGAGUUCAACGCUCGUGAUCGCAGGCCCAAAGUAAAUUUUUCCAAAGUAAUAAGUGAGGAACAGACGCUUAUUGCUACUAGGGCAUAUCCAGAAUUCCAGAUAACCUUCUAUAAUACGCAGAACGCCGUGCAUUCGCUUGCCGGUGGACUACGAUCCUUAGAACUGGAAUAUCUAAUGAUGCAGAUCCCGUACGGAUCACUCACAUAUGAUAUAGGUGGGAAUUUUGCAUCUCAUCUGUUCAAAGGACGGGCAUAUGUUCACUGCUGUAUGCCCAAUCUUGAU…
MW314093 Egypt Tomato	ACUACAAUGGCAUACACACAGACAGCUACCACAUCCGCUUUGCUCGACACUGUCCGAGGUAACAAUACCUUGGUCAACGAUCUUGCGAAGCGGCGUCUUUAUGACACAGCGGUCGACGAGUUCAACGCUCGUGAUCGCAGGCCCAAAGUAAAUUUUUCCAAAGUAAUAAGUGAGGAACAGACGCUUAUUGCUACUAGGGCAUAUCCAGAAUUCCAGAUAACCUUCUAUAAUACGCAGAACGCCGUGCAUUCGCUUGCCGGUGGACUACGAUCCUUAGAACUGGAAUAUCUAAUGAUGCAGAUCCCGUACGGAUCACUCACAUAUGAUAUAGGUGGGAAUUUUGCAUCUCAUCUGUUCAAAGGACGGGCAUAUGUUCACUGCUGUAUGCCCAAUCUUGAU…
MW314094 Egypt Tomato	ACUACAAUGGCAUACACACAGACAGCUACCACAUCCGCUUUGCUCGACACUGUCCGAGGUAACAAUACCUUGGUCAACGAUCUUGCGAAGCGGCGUCUUUAUGACACAGCGGUCGACGAGUUCAACGCUCGUGAUCGCAGGCCCAAAGUAAAUUUUUCCAAAGUAAUAAGUGAGGAACAGACGCUUAUUGCUACUAGGGCAUAUCCAGAAUUCCAGAUAACCUUCUAUAAUACGCAGAACGCCGUGCAUUCGCUUGCCGGUGGACUACGAUCCUUAGAACUGGAAUAUCUAAUGAUGCAGAUCCCGUACGGAUCACUCACAUAUGAUAUAGGUGGGAAUUUUGCAUCUCAUCUGUUCAAAGGACGGGCAUAUGUUCACUGCUGUAUGCCCAAUCUUGAU…
MW314095 Netherlands Tomato	ACUACAAUGGCAUACACACAGACAGCUACCACAUCCGCUUUGCUCGACACUGUCCGAGGUAACAAUACCUUGGUCAACGAUCUUGCGAAGCGGCGUCUUUAUGACACAGCGGUCGACGAGUUCAACGCUCGUGAUCGCAGGCCCAAAGUAAAUUUUUCCAAAGUAAUAAGUGAGGAACAGACGCUUAUUGCUACUAGGGCAUAUCCAGAAUUCCAGAUAACCUUCUAUAAUACGCAGAACGCCGUGCAUUCGCUUGCCGGUGGACUACGAUCCUUAGAACUGGAAUAUCUAAUGAUGCAGAUCCCGUACGGAUCACUCACAUAUGAUAUAGGUGGGAAUUUUGCAUCUCAUCUGUUCAAAGGACGGGCAUAUGUUCACUGCUGUAUGCCCAAUCUUGAU…
MW314096 Netherlands Tomato	ACUACAAUGGCAUACACACAGACAGCUACCACAUCCGCUUUGCUCGACACUGUCCGAGGUAACAAUACCUUGGUCAACGAUCUUGCGAAGCGGCGUCUUUAUGACACAGCGGUCGACGAGUUCAACGCUCGUGAUCGCAGGCCCAAAGUAAAUUUUUCCAAAGUAAUAAGUGAGGAACAGACGCUUAUUGCUACUAGGGCAUAUCCAGAAUUCCAGAUAACCUUCUAUAAUACGCAGAACGCCGUGCAUUCGCUUGCCGGUGGACUACGAUCCUUAGAACUGGAAUAUCUAAUGAUGCAGAUCCCGUACGGAUCACUCACAUAUGAUAUAGGUGGGAAUUUUGCAUCUCAUCUGUUCAAAGGACGGGCAUAUGUUCACUGCUGUAUGCCCAAUCUUGAU…
MW314097 Netherlands Tomato	ACUACAAUGGCAUACACACAGACAGCUACCACAUCCGCUUUGCUCGACACUGUCCGAGGUAACAAUACCUUGGUCAACGAUCUUGCGAAGCGGCGUCUUUAUGACACAGCGGUCGACGAGUUCAACGCUCGUGAUCGCAGGCCCAAAGUAAAUUUUUCCAAAGUAAUAAGUGAGGAACAGACGCUUAUUGCUACUAGGGCAUAUCCAGAAUUCCAGAUAACCUUCUAUAAUACGCAGAACGCCGUGCAUUCGCUUGCCGGUGGACUACGAUCCUUAGAACUGGAAUAUCUAAUGAUGCAGAUCCCGUACGGAUCACUCACAUAUGAUAUAGGUGGGAAUUUUGCAUCUCAUCUGUUCAAAGGACGGGCAUAUGUUCACUGCUGUAUGCCCAAUCUUGAU…
MW314098 Netherlands Tomato	ACUACAAUGGCAUACACACAGACAGCUACCACAUCCGCUUUGCUCGACACUGUCCGAGGUAACAAUACCUUGGUCAACGAUCUUGCGAAGCGGCGUCUUUAUGACACAGCGGUCGACGAGUUCAACGCUCGUGAUCGCAGGCCCAAAGUAAAUUUUUCCAAAGUAAUAAGUGAGGAACAGACGCUUAUUGCUACUAGGGCAUAUCCAGAAUUCCAGAUAACCUUCUAUAAUACGCAGAACGCCGUGCAUUCGCUUGCCGGUGGACUACGAUCCUUAGAACUGGAAUAUCUAAUGAUGCAGAUCCCGUACGGAUCACUCACAUAUGAUAUAGGUGGGAAUUUUGCAUCUCAUCUGUUCAAAGGACGGGCAUAUGUUCACUGCUGUAUGCCCAAUCUUGAU…
MW314099 Netherlands Tomato	ACUACAAUGGCAUACACACAGACAGCUACCACAUCCGCUUUGCUCGACACUGUCCGAGGUAACAAUACCUUGGUCAACGAUCUUGCGAAGCGGCGUCUUUAUGACACAGCGGUCGACGAGUUCAACGCUCGUGAUCGCAGGCCCAAAGUAAAUUUUUCCAAAGUAAUAAGUGAGGAACAGACGCUUAUUGCUACUAGGGCAUAUCCAGAAUUCCAGAUAACCUUCUAUAAUACGCAGAACGCCGUGCAUUCGCUUGCCGGUGGACUACGAUCCUUAGAACUGGAAUAUCUAAUGAUGCAGAUCCCGUACGGAUCACUCACAUAUGAUAUAGGUGGGAAUUUUGCAUCUCAUCUGUUCAAAGGACGGGCAUAUGUUCACUGCUGUAUGCCCAAUCUUGAU…
MW314100 Netherlands Tomato	ACUACAAUGGCAUACACACAGACAGCUACCACAUCCGCUUUGCUCGACACUGUCCGAGGUAACAAUACCUUGGUCAACGAUCUUGCGAAGCGGCGUCUUUAUGACACAGCGGUCGACGAGUUCAACGCUCGUGAUCGCAGGCCCAAAGUAAAUUUUUCCAAAGUAAUAAGUGAGGAACAGACGCUUAUUGCUACUAGGGCAUAUCCAGAAUUCCAGAUAACCUUCUAUAAUACGCAGAACGCCGUGCAUUCGCUUGCCGGUGGACUACGAUCCUUAGAACUGGAAUAUCUAAUGAUGCAGAUCCCGUACGGAUCACUCACAUAUGAUAUAGGUGGGAAUUUUGCAUCUCAUCUGUUCAAAGGACGGGCAUAUGUUCACUGCUGUAUGCCCAAUCUUGAU…
MW314101 Netherlands Tomato	ACUACAAUGGCAUACACACAGACAGCUACCACAUCCGCUUUGCUCGACACUGUCCGAGGUAACAAUACCUUGGUCAACGAUCUUGCGAAGCGGCGUCUUUAUGACACAGCGGUCGACGAGUUCAACGCUCGUGAUCGCAGGCCCAAAGUAAAUUUUUCCAAAGUAAUAAGUGAGGAACAGACGCUUAUUGCUACUAGGGCAUAUCCAGAAUUCCAGAUAACCUUCUAUAAUACGCAGAACGCCGUGCAUUCGCUUGCCGGUGGACUACGAUCCUUAGAACUGGAAUAUCUAAUGAUGCAGAUCCCGUACGGAUCACUCACAUAUGAUAUAGGUGGGAAUUUUGCAUCUCAUCUGUUCAAAGGACGGGCAUAUGUUCACUGCUGUAUGCCCAAUCUUGAU…
MW314102 Netherlands Tomato	ACUACAAUGGCAUACACACAGACAGCUACCACAUCCGCUUUGCUCGACACUGUCCGAGGUAACAAUACCUUGGUCAACGAUCUUGCGAAGCGGCGUCUUUAUGACACAGCGGUCGACGAGUUCAACGCUCGUGAUCGCAGGCCCAAAGUAAAUUUUUCCAAAGUAAUAAGUGAGGAACAGACGCUUAUUGCUACUAGGGCAUAUCCAGAAUUCCAGAUAACCUUCUAUAAUACGCAGAACGCCGUGCAUUCGCUUGCCGGUGGACUACGAUCCUUAGAACUGGAAUAUCUAAUGAUGCAGAUCCCGUACGGAUCACUCACAUAUGAUAUAGGUGGGAAUUUUGCAUCUCAUCUGUUCAAAGGACGGGCAUAUGUUCACUGCUGUAUGCCCAAUCUUGAU…
MW314103 Netherlands Tomato	ACUACAAUGGCAUACACACAGACAGCUACCACAUCCGCUUUGCUCGACACUGUCCGAGGUAACAAUACCUUGGUCAACGAUCUUGCGAAGCGGCGUCUUUAUGACACAGCGGUCGACGAGUUCAACGCUCGUGAUCGCAGGCCCAAAGUAAAUUUUUCCAAAGUAAUAAGUGAGGAACAGACGCUUAUUGCUACUAGGGCAUAUCCAGAAUUCCAGAUAACCUUUUAUAAUACGCAGAACGCCGUGCAUUCGCUUGCCGGUGGACUACGAUCCUUAGAACUGGAAUAUCUAAUGAUGCAGAUCCCGUACGGAUCACUCACAUAUGAUAUAGGUGGGAAUUUUGCAUCUCAUCUGUUCAAAGGACGGGCAUAUGUUCACUGCUGUAUGCCCAAUCUUGAU…
MW314104 Jordan Pepper	ACUACAAUGGCAUACACACAGACAGCUACCACAUCCGCUUUGCUCGACACUGUCCGAGGUAACAAUACCUUGGUCAACGAUCUUGCGAAGCGGCGUCUUUAUGACACAGCGGUCGACGAGUUCAACGCUCGUGAUCGCAGGCCCAAAGUAAAUUUUUCCAAAGUAAUAAGUGAGGAACAGACGCUUAUUGCUACUAGGGCAUAUCCAGAAUUCCAGAUAACCUUCUAUAAUACGCAGAACGCCGUGCAUUCGCUUGCCGGUGGACUACGAUCCUUAGAACUGGAAUAUCUAAUGAUGCAGAUCCCGUACGGAUCACUCACAUAUGAUAUAGGUGGGAAUUUUGCAUCUCAUCUGUUCAAAGGACGGGCAUAUGUUCACUGCUGUAUGCCCAAUCUUGAU…
MW314105 Jordan Pepper	ACUACAAUGGCAUACACACAGACAGCUACCACAUCCGCUUUGCUCGACACUGUCCGAGGUAACAAUACCUUGGUCAACGAUCUUGCGAAGCGGCGUCUUUAUGACACAGCGGUCGACGAGUUCAACGCUCGUGAUCGCAGGCCCAAAGUAAAUUUUUCCAAAGUAAUAAGUGAGGAACAGACGCUUAUUGCUACUAGGGCAUAUCCAGAAUUCCAGAUAACCUUCUAUAAUACGCAGAACGCCGUGCAUUCGCUUGCCGGUGGACUACGAUCCUUAGAACUGGAAUAUCUAAUGAUGCAGAUCCCGUACGGAUCACUCACAUAUGAUAUAGGUGGGAAUUUUGCAUCUCAUCUGUUCAAAGGACGGGCAUAUGUUCACUGCUGUAUGCCCAAUCUUGAU…
MW314106 Netherlands Tomato	ACUACAAUGGCAUACACACAGACAGCUACCACAUCCGCUUUGCUCGACACUGUCCGAGGUAACAAUACCUUGGUCAACGAUCUUGCGAAGCGGCGUCUUUAUGACACAGCGGUCGACGAGUUCAACGCUCGUGAUCGCAGGCCCAAAGUAAAUUUUUCCAAAGUAAUAAGUGAGGAACAGACGCUUAUUGCUACUAGGGCAUAUCCUGAAUUCCAGAUAACCUUCUAUAAUACGCAGAACGCCGUGCAUUCGCUUGCCGGUGGACUACGAUCCUUAGAACUGGAAUAUCUAAUGAUGCAGAUCCCGUACGGAUCACUCACAUAUGAUAUAGGUGGGAAUUUUGCAUCUCAUCUGUUCAAAGGACGGGCAUAUGUUCACUGCUGUAUGCCCAAUCUUGAU…
MW314107 Jordan Tomato	ACUACAAUGGCAUACACACAGACAGCUACCACAUCCGCUUUGCUCGACACUGUCCGAGGUAACAAUACCUUGGUCAACGAUCUUGCGAAGCGGCGUCUUUAUGACACAGCGGUCGACGAGUUCAACGCUCGUGAUCGCAGGCCCAAAGUAAAUUUUUCCAAAGUAAUAAGUGAGGAACAGACGCUUAUUGCUACUAGGGCAUAUCCAGAAUUCCAGAUAACCUUCUAUAAUACGCAGAACGCCGUGCAUUCGCUUGCCGGUGGACUACGAUCCUUAGAACUGGAAUAUCUAAUGAUGCAGAUCCCGUACGGAUCACUCACAUAUGAUAUAGGUGGGAAUUUUGCAUCUCAUCUGUUCAAAGGACGGGCAUAUGUUCACUGCUGUAUGCCCAAUCUUGAU…
MW314108 Jordan Tomato	ACUACAAUGGCAUACACACAGACAGCUACCACAUCCGCUUUGCUCGACACUGUCCGAGGUAACAAUACCUUGGUCAACGAUCUUGCGAAGCGGCGUCUUUAUGACACAGCGGUCGACGAGUUCAACGCUCGUGAUCGCAGGCCCAAAGUAAAUUUUUCCAAAGUAAUAAGUGAGGAACAGACGCUUAUUGCUACUAGGGCAUAUCCAGAAUUCCAGAUAACCUUCUAUAAUACGCAGAACGCCGUGCAUUCGCUUGCCGGUGGACUACGAUCCUUAGAACUGGAAUAUCUAAUGAUGCAGAUCCCGUACGGAUCACUCACAUAUGAUAUAGGUGGGAAUUUUGCAUCUCAUCUGUUCAAAGGACGGGCAUAUGUUCACUGCUGUAUGCCCAAUCUUGAU…
MW314109 Jordan Tomato	ACUACAAUGGCAUACACACAGACAGCUACCACAUCCGCUUUGCUCGACACUGUCCGAGGUAACAAUACCUUGGUCAACGAUCUUGCGAAGCGGCGUCUUUAUGACACAGCGGUCGACGAGUUCAACGCUCGUGAUCGCAGGCCCAAAGUAAAUUUUUCCAAAGUAAUAAGUGAGGAACAGACGCUUAUUGCUACUAGGGCAUAUCCAGAAUUCCAGAUAACCUUCUAUAAUACGCAGAACGCCGUGCAUUCGCUUGCCGGUGGACUACGAUCCUUAGAACUGGAAUAUCUAAUGAUGCAGAUCCCGUACGGAUCACUCACAUAUGAUAUAGGUGGGAAUUUUGCAUCUCAUCUGUUCAAAGGACGGGCAUAUGUUCACUGCUGUAUGCCCAAUCUUGAU…
MW314110 Jordan Tomato	ACUACAAUGGCAUACACACAGACAGCUACCACAUCCGCUUUGCUCGACACUGUCCGAGGUAACAAUACCUUGGUCAACGAUCUUGCGAAGCGGCGUCUUUAUGACACAGCGGUCGACGAGUUCAACGCUCGUGAUCGCAGGCCCAAAGUAAAUUUUUCCAAAGUAAUAAGUGAGGAACAGACGCUUAUUGCUACUAGGGCAUAUCCAGAAUUCCAGAUAACCUUCUAUAAUACGCAGAACGCCGUGCAUUCGCUUGCCGGUGGACUACGAUCCUUAGAACUGGAAUAUCUAAUGAUGCAGAUCCCGUACGGAUCACUCACAUAUGAUAUAGGUGGGAAUUUUGCAUCUCAUCUGUUCAAAGGACGGGCAUAUGUUCACUGCUGUAUGCCCAAUCUUGAU…
MW314112 Netherlands Tomato	ACUACAAUGGCAUACACACAGACAGCUACCACAUCCGCUUUGCUCGACACUGUCCGAGGUAACAAUACCUUGGUCAACGAUCUUGCGAAGCGGCGUCUUUAUGACACAGCGGUCGACGAGUUCAACGCUCGUGAUCGCAGGCCCAAAGUAAAUUUUUCCAAAGUAAUAAGUGAGGAACAGACGCUUAUUGCUACUAGGGCAUAUCCUGAAUUCCAGAUAACCUUCUAUAAUACGCAGAACGCCGUGCAUUCGCUUGCCGGUGGACUACGAUCCUUAGAACUGGAAUAUCUAAUGAUGCAGAUCCCGUACGGAUCACUCACAUAUGAUAUAGGUGGGAAUUUUGCAUCUCAUCUGUUCAAAGGACGGGCAUAUGUUCACUGCUGUAUGCCCAAUCUUGAU…
MW314113 Israel Pepper	ACUACAAUGGCAUACACACAGACAGCUACCACAUCCGCUUUGCUCGACACUGUCCGAGGUAACAAUACCUUGGUCAACGAUCUUGCGAAGCGGCGUCUUUAUGACACAGCGGUCGACGAGUUCAACGCUCGUGAUCGCAGGCCCAAAGUAAAUUUUUCCAAAGUAAUAAGUGAGGAACAGACGCUUAUUGCUACUAGGGCAUAUCCAGAAUUCCAGAUAACCUUCUAUAAUACGCAGAACGCCGUGCAUUCGCUUGCCGGUGGACUACGAUCCUUAGAACUGGAAUAUCUAAUGAUGCAGAUCCCGUACGGAUCACUCACAUAUGAUAUAGGUGGGAAUUUUGCAUCUCAUCUGUUCAAAGGACGGGCAUAUGUUCACUGCUGUAUGCCCAAUCUUGAU…
MW314114 China Tomato	ACUACAAUGGCAUACACACAGACAGCUACCACAUCCGCUUUGCUCGACACUGUCCGAGGUAACAAUACCUUGGUCAACGAUCUUGCGAAGCGGCGUCUUUAUGACACAGCGGUCGACGAGUUCAACGCUCGUGAUCGCAGGCCCAAAGUAAAUUUUUCCAAAGUAAUAAGUGAGGAACAGACGCUUAUUGCUACUAGGGCAUAUCCAGAAUUCCAGAUAACCUUCUAUAAUACGCAGAACGCCGUGCAUUCGCUUGCCGGUGGACUACGAUCCUUAGAACUGGAAUAUCUAAUGAUGCAGAUCCCGUACGGAUCACUCACAUAUGAUAUAGGUGGGAAUUUUGCAUCUCAUCUGUUCAAAGGACGGGCAUAUGUUCACUGCUGUAUGCCCAAUCUUGAU…
MW314115 Israel Tomato	ACUACAAUGGCAUACACACAGACAGCUACCACAUCCGCUUUGCUCGACACUGUCCGAGGUAACAAUACCUUGGUCAACGAUCUUGCGAAGCGGCGUCUUUAUGACACAGCGGUCGACGAGUUCAACGCUCGUGAUCGCAGGCCCAAAGUAAAUUUUUCCAAAGUAAUAAGUGAGGAACAGACGCUUAUUGCUACUAGGGCAUAUCCAGAAUUCCAGAUAACCUUCUAUAAUACGCAGAACGCCGUGCAUUCGCUUGCCGGUGGACUACGAUCCUUAGAACUGGAAUAUCUAAUGAUGCAGAUCCCGUACGGAUCACUCACAUAUGAUAUAGGUGGGAAUUUUGCAUCUCAUCUGUUCAAAGGACGGGCAUAUGUUCACUGCUGUAUGCCCAAUCUUGAU…
MW314116 Israel Tomato	ACUACAAUGGCAUACACACAGACAGCUACCACAUCCGCUUUGCUCGACACUGUCCGAGGUAACAAUACCUUGGUCAACGAUCUUGCGAAGCGGCGUCUUUAUGACACAGCGGUCGACGAGUUCAACGCUCGUGAUCGCAGGCCCAAAGUAAAUUUUUCCAAAGUAAUAAGUGAGGAACAGACGCUUAUUGCUACUAGGGCAUAUCCAGAAUUCCAGAUAACCUUCUAUAAUACGCAGAACGCCGUGCAUUCGCUUGCCGGUGGACUACGAUCCUUAGAACUGGAAUAUCUAAUGAUGCAGAUCCCGUACGGAUCACUCACAUAUGAUAUAGGUGGGAAUUUUGCAUCUCAUCUGUUCAAAGGACGGGCAUAUGUUCACUGCUGUAUGCCCAAUCUUGAU…
MW314117 Netherlands Tomato	ACUACAAUGGCAUACACACAGACAGCUACCACAUCCGCUUUGCUCGACACUGUCCGAGGUAACAAUACCUUGGUCAACGAUCUUGCGAAGCGGCGUCUUUAUGACACAGCGGUCGACGAGUUCAACGCUCGUGAUCGCAGGCCCAAAGUAAAUUUUUCCAAAGUAAUAAGUGAGGAACAGACGCUUAUUGCUACUAGGGCAUAUCCAGAAUUCCAGAUAACCUUCUAUAAUACGCAGAACGCCGUGCAUUCGCUUGCCGGUGGACUACGAUCCUUAGAACUGGAAUAUCUAAUGAUGCAGAUCCCGUACGGAUCACUCACAUAUGAUAUAGGUGGGAAUUUUGCAUCUCAUCUGUUCAAAGGACGGGCAUAUGUUCACUGCUGUAUGCCCAAUCUUGAC…
MW314118 Netherlands Tomato	ACUACAAUGGCAUACACACAGACAGCUACCACAUCCGCUUUGCUCGACACUGUCCGAGGUAACAAUACCUUGGUCAACGAUCUUGCGAAGCGGCGUCUUUAUGACACAGCGGUCGACGAGUUCAACGCUCGUGAUCGCAGGCCCAAAGUAAAUUUUUCCAAAGUAAUAAGUGAGGAACAGACGCUUAUUGCUACUAGGGCAUAUCCUGAAUUCCAGAUAACCUUCUAUAAUACGCAGAACGCCGUGCAUUCGCUUGCCGGUGGACUACGAUCCUUAGAACUGGAAUAUCUAAUGAUGCAGAUCCCGUACGGAUCACUCACAUAUGAUAUAGGUGGGAAUUUUGCAUCUCAUCUGUUCAAAGGACGGGCAUAUGUUCACUGCUGUAUGCCCAAUCUUGAU…
MW314119 Netherlands Tomato	ACUACAAUGGCAUACACACAGACAGCUACCACAUCCGCUUUGCUCGACACUGUCCGAGGUAACAAUACCUUGGUCAACGAUCUUGCGAAGCGGCGUCUUUAUGACACAGCGGUCGACGAGUUCAACGCUCGUGAUCGCAGGCCCAAAGUAAAUUUUUCCAAAGUAAUAAGUGAGGAACAGACGCUUAUUGCUACUAGGGCAUAUCCUGAAUUCCAGAUAACCUUCUAUAAUACGCAGAACGCCGUGCAUUCGCUUGCCGGUGGACUACGAUCCUUAGAACUGGAAUAUCUAAUGAUGCAGAUCCCGUACGGAUCACUCACAUAUGAUAUAGGUGGGAAUUUUGCAUCUCAUCUGUUCAAAGGACGGGCAUAUGUUCACUGCUGUAUGCCCAAUCUUGAU…
MW314120 Netherlands Tomato	ACUACAAUGGCAUACACACAGACAGCUACCACAUCCGCUUUGCUCGACACUGUCCGAGGUAACAAUACCUUGGUCAACGAUCUUGCGAAGCGGCGUCUUUAUGACACAGCGGUCGACGAGUUCAACGCUCGUGAUCGCAGGCCCAAAGUAAAUUUUUCCAAAGUAAUAAGUGAGGAACAGACGCUUAUUGCUACUAGGGCAUAUCCUGAAUUCCAGAUAACCUUCUAUAAUACGCAGAACGCCGUGCAUUCGCUUGCCGGUGGACUACGAUCCUUAGAACUGGAAUAUCUAAUGAUGCAGAUCCCGUACGGAUCACUCACAUAUGAUAUAGGUGGGAAUUUUGCAUCUCAUCUGUUCAAAGGACGGGCAUAUGUUCACUGCUGUAUGCCCAAUCUUGAU…
MW314121 Netherlands Tomato	ACUACAAUGGCAUACACACAGACAGCUACCACAUCCGCUUUGCUCGACACUGUCCGAGGUAACAAUACCUUGGUCAACGAUCUUGCGAAGCGGCGUCUUUAUGACACAGCGGUCGACGAGUUCAACGCUCGUGAUCGCAGGCCCAAAGUAAAUUUUUCCAAAGUAAUAAGUGAGGAACAGACGCUUAUUGCUACUAGGGCAUAUCCAGAAUUCCAGAUAACCUUUUAUAAUACGCAGAACGCCGUGCAUUCGCUUGCCGGUGGACUACGAUCCUUAGAACUGGAAUAUCUAAUGAUGCAGAUCCCGUACGGAUCACUCACAUAUGAUAUAGGUGGGAAUUUUGCAUCUCAUCUGUUCAAAGGACGGGCAUAUGUUCACUGCUGUAUGCCCAAUCUUGAU…
MW314122 Netherlands Tomato	ACUACAAUGGCAUACACACAGACAGCUACCACAUCCGCUUUGCUCGACACUGUCCGAGGUAACAAUACCUUGGUCAACGAUCUUGCGAAGCGGCGUCUUUAUGACACAGCGGUCGACGAGUUCAACGCUCGUGAUCGCAGGCCCAAAGUAAAUUUUUCCAAAGUAAUAAGUGAGGAACAGACGCUUAUUGCUACUAGGGCAUAUCCAGAAUUCCAGAUAACCUUUUAUAAUACGCAGAACGCCGUGCAUUCGCUUGCCGGUGGACUACGAUCCUUAGAACUGGAAUAUCUAAUGAUGCAGAUCCCGUACGGAUCACUCACAUAUGAUAUAGGUGGGAAUUUUGCAUCUCAUCUGUUCAAAGGACGGGCAUAUGUUCACUGCUGUAUGCCCAAUCUUGAU…
MW314123 Netherlands Tomato	ACUACAAUGGCAUACACACAGACAGCUACCACAUCCGCUUUGCUCGACACUGUCCGAGGUAACAAUACCUUGGUCAAUGAUCUUGCGAAGCGGCGUCUUUAUGACACAGCGGUCGACGAGUUCAACGCUCGUGAUCGCAGGCCCAAAGUAAAUUUUUCCAAAGUAAUAAGUGAGGAACAGACGCUUAUUGCUACUAGGGCAUAUCCAGAAUUCCAGAUAACCUUCUAUAAUACGCAGAACGCCGUGCAUUCGCUUGCCGGUGGACUACGAUCCUUAGAACUGGAAUAUCUAAUGAUGCAGAUCCCGUACGGAUCACUCACAUAUGAUAUAGGUGGGAAUUUUGCAUCACAUCUGUUCAAAGGACGGGCAUAUGUUCACUGCUGUAUGCCCAAUCUUGAU…
MW314124 Netherlands Tomato	ACUACAAUGGCAUACACACAGACAGCUACCACAUCCGCUUUGCUCGACACUGUCCGAGGUAACAAUACCUUGGUCAACGAUCUUGCGAAGCGGCGUCUCUAUGACACAGCGGUCGACGAGUUCAACGCUCGUGAUCGCAGGCCCAAAGUAAAUUUUUCCAAAGUAAUAAGUGAGGAACAGACGCUUAUUGCUACUAGGGCAUAUCCUGAAUUCCAGAUAACCUUCUAUAAUACGCAGAACGCCGUGCAUUCGCUUGCCGGUGGACUACGAUCCUUAGAACUGGAAUAUCUAAUGAUGCAGAUCCCGUACGGAUCACUCACAUAUGAUAUAGGUGGGAAUUUUGCAUCUCAUCUGUUCAAAGGACGGGCAUAUGUUCACUGCUGUAUGCCCAAUCUUGAU…
MW314125 Netherlands Tomato	ACUACAAUGGCAUACACACAGACAGCUACCACAUCCGCUUUGCUCGACACUGUCCGAGGUAACAAUACCUUGGUCAACGAUCUUGCGAAGCGGCGUCUCUAUGACACAGCGGUCGACGAGUUCAACGCUCGUGAUCGCAGGCCCAAAGUAAAUUUUUCCAAAGUAAUAAGUGAGGAACAGACGCUUAUUGCUACUAGGGCAUAUCCUGAAUUCCAGAUAACCUUCUAUAAUACGCAGAACGCCGUGCAUUCGCUUGCCGGUGGACUACGAUCCUUAGAACUGGAAUAUCUAAUGAUGCAGAUCCCGUACGGAUCACUCACAUAUGAUAUAGGUGGGAAUUUUGCAUCUCAUCUGUUCAAAGGACGGGCAUAUGUUCACUGCUGUAUGCCCAAUCUUGAU…
MW314126 Netherlands Tomato	ACUACAAUGGCAUACACACAGACAGCUACCACAUCCGCUUUGCUCGACACUGUCCGAGGUAACAAUACCUUGGUCAACGAUCUUGCGAAGCGGCGUCUUUAUGACACAGCGGUCGACGAGUUCAACGCUCGUGAUCGCAGGCCCAAAGUAAAUUUUUCCAAAGUAAUAAGUGAGGAACAGACGCUUAUUGCUACUAGGGCAUAUCCAGAAUUCCAGAUAACCUUCUAUAAUACGCAGAACGCCGUGCAUUCGCUUGCCGGUGGACUACGAUCCUUAGAACUGGAAUAUCUAAUGAUGCAGAUCCCGUACGGAUCACUCACAUAUGAUAUAGGUGGGAAUUUUGCAUCUCAUCUGUUCAAAGGACGGGCAUAUGUUCACUGCUGUAUGCCCAAUCUUGAU…
MW314127 Netherlands Tomato	ACUACAAUGGCAUACACACAGACAGCUACCACAUCCGCUUUGCUCGACACUGUCCGAGGUAACAAUACCUUGGUCAACGAUCUUGCGAAGCGGCGUCUUUAUGACACAGCGGUCGACGAGUUCAACGCUCGUGAUCGCAGGCCCAAAGUAAAUUUUUCCAAAGUAAUAAGUGAGGAACAGACGCUUAUUGCUACUAGGGCAUAUCCAGAAUUCCAGAUAACCUUCUAUAAUACGCAGAACGCCGUGCAUUCGCUUGCCGGUGGACUACGAUCCUUAGAACUGGAAUAUCUAAUGAUGCAGAUCCCGUACGGAUCACUCACAUAUGAUAUAGGUGGGAAUUUUGCAUCUCAUCUGUUCAAAGGACGGGCAUAUGUUCACUGCUGUAUGCCCAAUCUUGAU…
MW314128 Netherlands Tomato	ACUACAAUGGCAUACACACAGACAGCUACCACAUCCGCUUUGCUCGACACUGUCCGAGGUAACAAUACCUUGGUCAACGAUCUUGCGAAGCGGCGUCUUUAUGACACAGCGGUCGACGAGUUCAACGCUCGUGAUCGCAGGCCCAAAGUAAAUUUUUCCAAAGUAAUAAGUGAGGAACAGACGCUUAUUGCUACUAGGGCAUAUCCUGAAUUCCAGAUAACCUUCUAUAAUACGCAGAACGCCGUGCAUUCGCUUGCCGGUGGACUACGAUCCUUAGAACUGGAAUAUCUAAUGAUGCAGAUCCCGUACGGAUCACUCACAUAUGAUAUAGGUGGGAAUUUUGCAUCUCAUCUGUUCAAAGGACGGGCAUAUGUUCACUGCUGUAUGCCCAAUCUUGAU…
MW314129 Netherlands Tomato	ACUACAAUGGCAUACACACAGACAGCUACCACAUCCGCUUUGCUCGACACUGUCCGAGGUAACAAUACCUUGGUCAACGAUCUUGCGAAGCGGCGUCUUUAUGACACAGCGGUCGACGAGUUCAACGCUCGUGAUCGCAGGCCCAAAGUAAAUUUUUCCAAAGUAAUAAGUGAGGAACAGACGCUUAUUGCUACUAGGGCAUAUCCAGAAUUCCAGAUAACCUUUUAUAAUACGCAGAACGCCGUGCAUUCGCUUGCCGGUGGACUACGAUCCUUAGAACUGGAAUAUCUAAUGAUGCAGAUCCCGUACGGAUCACUCACAUAUGAUAUAGGUGGGAAUUUUGCAUCUCAUCUGUUCAAAGGACGGGCAUAUGUUCACUGCUGUAUGCCCAAUCUUGAU…
MW314130 Netherlands Tomato	ACUACAAUGGCAUACACACAGACAGCUACCACAUCCGCUUUGCUCGACACUGUCCGAGGUAACAAUACCUUGGUCAACGAUCUUGCGAAGCGGCGUCUUUAUGACACAGCGGUCGACGAGUUCAACGCUCGUGAUCGCAGGCCCAAAGUAAAUUUUUCCAAAGUAAUAAGUGAGGAACAGACGCUUAUUGCUACUAGGGCAUAUCCUGAAUUCCAGAUAACCUUCUAUAAUACGCAGAACGCCGUGCAUUCGCUUGCCGGUGGACUACGAUCCUUAGAACUGGAAUAUCUAAUGAUGCAGAUCCCGUACGGAUCACUCACAUAUGAUAUAGGUGGGAAUUUUGCAUCUCAUCUGUUCAAAGGACGGGCAUAUGUUCACUGCUGUAUGCCCAAUCUUGAU…
MW314131 Netherlands Tomato	ACUACAAUGGCAUACACACAGACAGCUACCACAUCCGCUUUGCUCGACACUGUCCGAGGUAACAAUACCUUGGUCAACGAUCUUGCGAAGCGGCGUCUUUAUGACACAGCGGUCGACGAGUUCAACGCUCGUGAUCGCAGGCCCAAAGUAAAUUUUUCCAAAGUAAUAAGUGAGGAACAGACGCUUAUUGCUACUAGGGCAUAUCCUGAAUUCCAGAUAACCUUCUAUAAUACGCAGAACGCCGUGCAUUCGCUUGCCGGUGGACUACGAUCCUUAGAACUGGAAUAUCUAAUGAUGCAGAUCCCGUACGGAUCACUCACAUAUGAUAUAGGUGGGAAUUUUGCAUCUCAUCUGUUCAAAGGACGGGCAUAUGUUCACUGCUGUAUGCCCAAUCUUGAU…
MW314132 Netherlands Tomato	ACUACAAUGGCAUACACACAGACAGCUACCACAUCCGCUUUGCUCGACACUGUCCGAGGUAACAAUACCUUGGUCAACGAUCUUGCGAAGCGGCGUCUUUAUGACACAGCGGUCGACGAGUUCAACGCUCGUGAUCGCAGGCCCAAAGUAAAUUUUUCCAAAGUAAUAAGUGAGGAACAGACGCUUAUUGCUACUAGGGCAUAUCCUGAAUUCCAGAUAACCUUCUAUAAUACGCAGAACGCCGUGCAUUCGCUUGCCGGUGGACUACGAUCCUUAGAACUGGAAUAUCUAAUGAUGCAGAUCCCGUACGGAUCACUCACAUAUGAUAUAGGUGGGAAUUUUGCAUCUCAUCUGUUCAAGGGACGGGCAUAUGUUCACUGCUGUAUGCCCAAUCUUGAU…
MW314133 Netherlands Tomato	ACUACAAUGGCAUACACACAGACAGCUACCACAUCCGCUUUGCUCGACACUGUCCGAGGUAACAAUACCUUGGUCAACGAUCUUGCGAAGCGGCGUCUUUAUGACACAGCGGUCGACGAGUUCAACGCUCGUGAUCGCAGGCCCAAAGUAAAUUUUUCCAAAGUAAUAAGUGAGGAACAGACGCUUAUUGCUACUAGGGCAUAUCCAGAAUUCCAGAUAACCUUCUAUAAUACGCAGAACGCCGUGCAUUCGCUUGCCGGUGGACUACGAUCCUUAGAACUGGAAUAUCUAAUGAUGCAGAUCCCGUACGGAUCACUCACAUAUGAUAUAGGUGGGAAUUUUGCAUCUCAUCUGUUCAAAGGACGGGCAUAUGUUCACUGCUGUAUGCCCAAUCUUGAU…
MW314134 Netherlands Tomato	ACUACAAUGGCAUACACACAGACAGCUACCACAUCCGCUUUGCUCGACACUGUCCGAGGUAACAAUACCUUGGUCAACGAUCUUGCGAAGCGGCGUCUUUAUGACACAGCGGUCGACGAGUUCAACGCUCGUGAUCGCAGGCCCAAAGUAAAUUUUUCCAAAGUAAUAAGUGAGGAACAGACGCUUAUUGCUACUAGGGCAUAUCCAGAAUUCCAGAUAACCUUCUAUAAUACGCAGAACGCCGUGCAUUCGCUUGCCGGUGGACUACGAUCCUUAGAACUGGAAUAUCUAAUGAUGCAGAUCCCGUACGGAUCACUCACAUAUGAUAUAGGUGGGAAUUUUGCAUCUCAUCUGUUCAAAGGACGGGCAUAUGUUCACUGCUGUAUGCCCAAUCUUGAU…
MW314135 Netherlands Tomato	ACUACAAUGGCAUACACACAGACAGCUACCACAUCCGCUUUGCUCGACACUGUCCGAGGUAACAAUACCUUGGUCAACGAUCUUGCGAAGCGGCGUCUUUAUGACACAGCGGUCGACGAGUUCAACGCUCGUGAUCGCAGGCCCAAAGUAAAUUUUUCCAAAGUAAUAAGUGAGGAACAGACGCUUAUUGCUACUAGGGCAUAUCCAGAAUUCCAGAUAACCUUCUAUAAUACGCAGAACGCCGUGCAUUCGCUUGCCGGUGGACUACGAUCCUUAGAACUGGAAUAUCUAAUGAUGCAGAUCCCGUACGGAUCACUCACAUAUGAUAUAGGUGGGAAUUUUGCAUCUCAUCUGUUCAAAGGACGGGCAUAUGUUCACUGCUGUAUGCCCAAUCUUGAU…
MW314136 Netherlands Tomato	ACUACAAUGGCAUACACACAGACAGCUACCACAUCCGCUUUGCUCGACACUGUCCGAGGUAACAAUACCUUGGUCAACGAUCUUGCGAAGCGGCGUCUUUAUGACACAGCGGUCGACGAGUUCAACGCUCGUGAUCGCAGGCCCAAAGUAAAUUUUUCCAAAGUAAUAAGUGAGGAACAGACGCUUAUUGCUACUAGGGCAUAUCCAGAAUUCCAGAUAACCUUUUAUAAUACGCAGAACGCCGUGCAUUCGCUUGCCGGUGGACUACGAUCCUUAGAACUGGAAUAUCUAAUGAUGCAGAUCCCGUACGGAUCACUCACAUAUGAUAUAGGUGGGAAUUUUGCAUCUCAUCUGUUCAAAGGACGGGCAUAUGUUCACUGCUGUAUGCCCAAUCUUGAU…
MW314137 Netherlands Tomato	ACUACAAUGGCAUACACACAGACAGCUACCACAUCCGCUUUGCUCGACACUGUCCGAGGUAACAAUACCUUGGUCAACGAUCUUGCGAAGCGGCGUCUUUAUGACACAGCGGUCGACGAGUUCAACGCUCGUGAUCGCAGGCCCAAAGUAAAUUUUUCCAAAGUAAUAAGUGAGGAACAGACGCUUAUUGCUACUAGGGCAUAUCCUGAAUUCCAGAUAACCUUCUAUAAUACGCAGAACGCCGUGCAUUCGCUUGCCGGUGGACUACGAUCCUUAGAACUGGAAUAUCUAAUGAUGCAGAUCCCGUACGGAUCACUCACAUAUGAUAUAGGUGGGAAUUUUGCAUCUCAUCUGUUCAAGGGACGGGCAUAUGUUCACUGCUGUAUGCCCAAUCUUGAU…
MW349655 Mexico Pepper	ACUACAAUGGCAUACACACAGACAGCUACCACAUCCGCUUUGCUCGACACUGUCCGAGGUAACAAUACCUUGGUCAACGAUCUUGCGAAGCGGCGUCUUUAUGACACAGCGGUCGACGAGUUCAACGCUCGUGAUCGCAGGCCCAAAGUAAAUUUUUCCAAAGUAAUAAGUGAGGAACAGACGCUUAUUGCUACUAGGGCAUAUCCAGAAUUCCAGAUAACCUUCUAUAAUACGCAGAACGCCGUGCAUUCGCUUGCCGGUGGACUACGAUCCUUAGAACUGGAAUAUCUAAUGAUGCAGAUCCCGUACGGAUCACUCACAUAUGAUAUAGGUGGGAAUUUUGCAUCUCAUCUGUUCAAAGGACGGGCAUAUGUUCACUGCUGUAUGCCCAAUCUUGAU…
MZ004925 China Tomato	ACUACAAUGGCAUACACACAGACAGCUACCACAUCCGCUUUGCUCGACACUGUCCGAGGUAACAAUACCUUGGUCAACGAUCUUGCGAAGCGGCGUCUUUAUGACACAGCGGUCGACGAGUUCAACGCUCGUGAUCGCAGGCCCAAAGUAAAUUUUUCCAAAGUAAUAAGUGAGGAACAGACGCUUAUUGCUACUAGGGCAUAUCCAGAAUUCCAGAUAACCUUCUAUAAUACGCAGAACGCCGUGCAUUCGCUUGCCGGUGGACUACGAUCCUUAGAACUGGAAUAUCUAAUGAUGCAGAUCCCGUACGGAUCACUCACAUAUGAUAUAGGUGGGAAUUUUGCAUCUCAUCUGUUCAAAGGACGGGCAUAUGUUCACUGCUGUAUGCCCAAUCUUGAU…
MZ202349 Israel Tomato	ACUACAAUGGCAUACACACAGACAGCUACCACAUCCGCUUUGCUCGACACUGUCCGAGGUAACAAUACCUUGGUCAACGAUCUUGCGAAGCGGCGUCUUUAUGACACAGCGGUCGACGAGUUCAACGCUCGUGAUCGCAGGCCCAAAGUAAAUUUUUCCAAAGUAAUAAGUGAGGAACAGACGCUUAUUGCUACUAGGGCAUAUCCAGAAUUCCAGAUAACCUUCUAUAAUACGCAGAACGCCGUGCAUUCGCUUGCCGGUGGACUACGAUCCUUAGAACUGGAAUAUCUAAUGAUGCAGAUCCCGUACGGAUCACUCACAUAUGAUAUAGGUGGGAAUUUUGCAUCUCAUCUGUUCAAAGGACGGGCAUAUGUUCACUGCUGUAUGCCCAAUCUUGAU…
MZ323110 Jordan Tomato	ACUACAAUGGCAUACACACAGACAGCUACCACAUCCGCUUUGCUCGACACUGUCCGAGGUAACAAUACCUUGGUCAAUGAUCUUGCGAAGCGGCGUCUUUAUGACACAGCGGUCGACGAGUUCAACGCUCGUGAUCGCAGGCCCAAAGUAAAUUUUUCCAAAGUAAUAAGUGAGGAACAGACGCUUAUUGCUACUAGGGCAUAUCCAGAAUUCCAGAUAACCUUCUAUAAUACGCAGAACGCCGUGCAUUCGCUUGCCGGUGGACUACGAUCCUUAGAACUGGAAUAUCUAAUGAUGCAGAUCCCGUAUGGAUCACUCACAUAUGAUAUAGGUGGGAAUUUUGCAUCUCAUCUGUUCAAAGGACGGGCAUAUGUUCACUGCUGUAUGCCCAAUCUUGAU…
MZ438228 Jordan Tomato	ACUACAAUGGCAUACACACAGACAGCUACCACAUCCGCUUUGCUCGACACUGUCCGAGGUAACAAUACCUUGGUCAAUGAUCUUGCGAAGCGGCGUCUUUAUGACACAGCGGUCGACGAGUUCAACGCUCGUGAUCGCAGGCCCAAAGUAAAUUUUUCCAAAGUAAUAAGUGAGGAACAGACGCUUAUUGCUACUAGGGCAUAUCCAGAAUUCCAGAUAACCUUCUAUAAUACGCAGAACGCCGUGCAUUCGCUUGCCGGUGGACUACGAUCCUUAGAACUGGAAUAUCUAAUGAUGCAGAUCCCGUAUGGAUCACUCACAUAUGAUAUAGGUGGGAAUUUUGCAUCUCAUCUGUUCAAAGGACGGGCAUAUGUUCACUGCUGUAUGCCCAAUCUUGAU…
MZ945419 Belgium Tomato	ACUACAAUGGCAUACACACAGACAGCUACCACAUCCGCUUUGCUCGACACUGUCCGAGGUAACAAUACCUUGGUCAACGAUCUUGCGAAGCGGCGUCUUUAUGACACAGCGGUCGACGAGUUCAACGCUCGUGAUCGCAGGCCCAAAGUAAAUUUUUCCAAAGUAAUAAGUGAGGAACAGACGCUUAUUGCUACUAGGGCAUAUCCUGAAUUCCAGAUAACCUUCUAUAAUACGCAGAACGCCGUGCAUUCGCUUGCUGGUGGACUACGAUCCUUAGAACUGGAAUAUCUAAUGAUGCAGAUCCCGUACGGAUCACUCACAUAUGAUAUAGGUGGGAAUUUUGCAUCUCAUCUGUUCAAAGGACGGGCAUAUGUUCACUGCUGUAUGCCCAAUCUUGAU…
MZ945420 Belgium Tomato	ACUACAAUGGCAUACACACAGACAGCUACCACAUCCGCUUUGCUCGACACUGUCCGAGGUAACAAUACCUUGGUCAACGAUCUUGCGAAGCGGCGUCUUUAUGACACAGCGGUCGACGAGUUCAACGCUCGUGAUCGCAGGCCCAAAGUAAAUUUUUCCAAAGUAAUAAGUGAGGAACAGACGCUUAUUGCUACUAGGGCAUAUCCUGAAUUCCAGAUAACCUUCUAUAAUACGCAGAACGCCGUGCAUUCGCUUGCUGGUGGACUACGAUCCUUAGAACUGGAAUAUCUAAUGAUGCAGAUCCCGUACGGAUCACUCACAUAUGAUAUAGGUGGGAAUUUUGCAUCUCAUCUGUUCAAAGGACGGGCAUAUGUUCACUGCUGUAUGCCCAAUCUUGAU…
NC_028478 Jordan Tomato	ACUACAAUGGCAUACACACAGACAGCUACCACAUCCGCUUUGCUCGACACUGUCCGAGGUAACAAUACCUUGGUCAACGAUCUUGCGAAGCGGCGUCUUUAUGACACAGCGGUCGACGAGUUCAACGCUCGUGAUCGCAGGCCCAAAGUAAAUUUUUCCAAAGUAAUAAGUGAGGAACAGACGCUUAUUGCUACUAGGGCAUAUCCAGAAUUCCAGAUAACCUUCUAUAAUACGCAGAACGCCGUGCAUUCGCUUGCCGGUGGACUACGAUCCUUAGAACUGGAAUAUCUAAUGAUGCAGAUCCCGUACGGAUCACUCACAUAUGAUAUAGGUGGGAAUUUUGCAUCUCAUCUGUUCAAAGGACGGGCAUAUGUUCACUGCUGUAUGCCCAAUCUUGAU…
OK339579 Mexico Tomato	ACUACAAUGGCAUACACACAGACAGCUACCACAUCCGCUUUGCUCGACACUGUCCGAGGUAACAAUACCUUGGUCAACGAUCUUGCGAAGCGGCGUCUUUAUGACACAGCGGUCGACGAGUUCAACGCUCGUGAUCGCAGGCCCAAAGUAAAUUUUUCCAAAGUAAUAAGUGAGGAACAGACGCUUAUUGCUACUAGGGCAUAUCCAGAAUUCCAGAUAACCUUCUAUAAUACGCAGAACGCCGUGCAUUCGCUUGCCGGUGGACUACGAUCCUUAGAACUGGAAUAUCUAAUGAUGCAGAUCCCGUACGGAUCACUCACAUAUGAUAUAGGUGGGAAUUUUGCAUCUCAUCUGUUCAAAGGACGGGCAUAUGUUCACUGCUGUAUGCCCAAUCUUGAU…
OK624678 Italy Tomato	ACUACAAUGGCAUACACACAGACAGCUACCACAUCCGCUUUGCUCGACACUGUCCGAGGUAACAAUACCUUGGUCAACGAUCUUGCGAAGCGGCGUCUUUAUGACACAGCGGUCGACGAGUUCAACGCUCGUGAUCGCAGGCCCAAAGUAAAUUUUUCCAAAGUAAUAAGUGAGGAACAGACGCUUAUUGCUACUAGGGCAUAUCCAGAAUUCCAGAUAACCUUCUAUAAUACGCAGAACGCCGUGCAUUCGCUUGCCGGUGGACUACGAUCCUUAGAACUGGAAUAUCUAAUGAUGCAGAUCCCGUACGGAUCACUCACAUAUGAUAUAGGUGGGAAUUUUGCAUCUCAUCUGUUCAAAGGACGGGCAUAUGUUCACUGCUGUAUGCCCAAUCUUGAU…
OL311702 Cyprus Tomato	ACUACAAUGGCAUACACACAGACAGCUACCACAUCCGCUUUGCUCGACACUGUCCGAGGUAACAAUACCUUGGUCAACGAUCUUGCGAAGCGGCGUCUUUAUGACACAGCGGUCGACGAGUUCAACGCUCGUGAUCGCAGGCCCAAAGUAAAUUUUUCCAAAGUAAUAAGUGAGGAACAGACGCUUAUUGCUACUAGGGCAUAUCCAGAAUUCCAGAUAACCUUCUAUAAUACGCAGAACGCCGUGCAUUCGCUUGCCGGUGGACUACGAUCCUUAGAACUGGAAUAUCUAAUGAUGCAGAUCCCGUACGGAUCACUCACAUAUGAUAUAGGUGGGAAUUUUGCAUCUCAUCUGUUCAAAGGACGGGCAUAUGUUCACUGCUGUAUGCCCAAUCUUGAU…
OM305070 Switzerland Tomato	ACUACAAUGGCAUACACACAGACAGCUACCACAUCCGCUUUGCUCGACACUGUCCGAGGUAACAAUACCUUGGUCAACGAUCUUGCGAAGCGGCGUCUUUAUGACACAGCGGUCGACGAGUUCAACGCUCGUGAUCGCAGGCCCAAAGUAAAUUUUUCCAAAGUAAUAAGUGAGGAACAGACGCUUAUUGCUACUAGGGCAUAUCCAGAAUUCCAGAUAACCUUCUAUAAUACGCAGAACGCCGUGCAUUCGCUUGCCGGUGGACUACGAUCCUUAGAACUGGAAUAUCUAAUGAUGCAGAUCCCGUACGGAUCACUCACAUAUGAUAUAGGUGGGAAUUUUGCAUCUCAUCUGUUCAAAGGACGGGCAUAUGUUCACUGCUGUAUGCCCAAUCUUGAU…
OM515230 Netherlands Tomato	ACUACAAUGGCAUACACACAGACAGCUACCACAUCCGCUUUGCUCGACACUGUCCGAGGUAACAAUACCUUGGUCAACGAUCUUGCGAAGCGGCGUCUUUAUGACACAGCGGUCGACGAGUUCAACGCUCGUGAUCGCAGGCCCAAAGUAAAUUUUUCCAAAGUAAUAAGUGAGGAACAGACGCUUAUUGCUACUAGGGCAUAUCCAGAAUUCCAGAUAACCUUCUAUAAUACGCAGAACGCCGUGCAUUCGCUUGCCGGUGGACUACGAUCCUUAGAACUGGAAUAUCUAAUGAUGCAGAUCCCGUACGGAUCACUCACAUAUGAUAUAGGUGGGAAUUUUGCAUCUCAUCUGUUCAAAGGACGGGCAUAUGUUCACUGCUGUAUGCCCAAUCUUGAU…
OM515231 United Kingdom Tomato	ACUACAAUGGCAUACACACAGACAGCUACCACAUCCGCUUUGCUCGACACUGUCCGAGGUAACAAUACCUUGGUCAACGAUCUUGCGAAGCGGCGUCUUUAUGACACAGCGGUCGACGAGUUCAACGCUCGUGAUCGCAGGCCCAAAGUAAAUUUUUCCAAAGUAAUAAGUGAGGAACAGACGCUUAUUGCUACUAGGGCAUAUCCAGAAUUCCAGAUAACCUUCUAUAAUACGCAGAACGCCGUGCAUUCGCUUGCCGGUGGACUACGAUCCUUAGAACUGGAAUAUCUAAUGAUGCAGAUCCCGUACGGAUCACUCACAUAUGAUAUAGGUGGGAAUUUUGCAUCUCAUCUGUUCAAAGGACGGGCAUAUGUUCACUGCUGUAUGCCCAAUCUUGAU…
OM515232 United Kingdom Tomato	ACUACAAUGGCAUACACACAGACAGCUACCACAUCCGCUUUGCUCGACACUGUCCGAGGUAACAAUACCUUGGUCAAUGAUCUUGCGAAGCGGCGUCUUUAUGACACAGCGGUCGACGAGUUCAACGCUCGUGAUCGCAGGCCAAAAGUAAAUUUUUCCAAAGUAAUAAGUGAGGAACAGACGCUUAUUGCUACUAGGGCAUAUCCAGAAUUCCAGAUAACCUUCUAUAAUACGCAGAACGCCGUGCAUUCGCUUGCCGGUGGACUACGAUCCUUAGAACUGGAAUAUCUAAUGAUGCAGAUCCCGUACGGAUCACUCACAUAUGAUAUAGGUGGGAAUUUUGCAUCUCAUCUGUUCAAAGGACGGGCAUAUGUUCACUGCUGUAUGCCCAAUCUUGAU…
OM515233 Peru Tomato	ACUACAAUGGCAUACACACAGACAGCUACCACAUCCGCUUUGCUCGACACUGUCCGAGGUAACAAUACCUUGGUCAAUGAUCUUGCGAAGCGGCGUCUUUAUGACACAGCGGUCGACGAGUUCAACGCUCGUGAUCGCAGGCCCAAAGUAAAUUUUUCCAAAGUAAUAAGUGAGGAACAGACGCUUAUUGCUACUAGGGCAUAUCCAGAAUUCCAGAUAACCUUCUAUAAUACGCAGAACGCCGUGCAUUCGCUUGCCGGUGGACUACGAUCCUUAGAACUGGAAUAUCUAAUGAUGCAGAUCCCGUACGGAUCACUCACAUAUGAUAUAGGUGGGAAUUUUGCAUCUCAUCUGUUCAAAGGACGGGCAUAUGUUCACUGCUGUAUGCCCAAUCUUGAU…
OM515234 Israel Pepper	ACUACAAUGGCAUACACACAGACAGCUACCACAUCCGCUUUGCUCGACACUGUCCGAGGUAACAAUACCUUGGUCAACGAUCUUGCGAAGCGGCGUCUUUAUGACACAGCGGUCGACGAGUUCAACGCUCGUGAUCGCAGGCCCAAAGUAAAUUUUUCCAAAGUAAUAAGUGAGGAACAGACGCUUAUUGCUACUAGGGCAUAUCCAGAGUUCCAGAUAACCUUCUAUAAUACGCAGAACGCCGUGCAUUCGCUUGCCGGUGGACUACGAUCCUUAGAACUGGAAUAUCUAAUGAUGCAGAUCCCGUACGGAUCACUCACAUAUGAUAUAGGUGGGAAUUUUGCAUCUCAUCUGUUCAAAGGACGGGCAUAUGUUCACUGCUGUAUGCCCAAUCUUGAU…
OM515235 Peru Tomato	ACUACAAUGGCAUACACACAGACAGCUACCACAUCCGCUUUGCUCGACACUGUCCGAGGUAACAAUACCUUGGUCAAUGAUCUUGCGAAGCGGCGUCUUUAUGACACAGCGGUCGACGAGUUCAACGCUCGUGAUCGCAGGCCCAAAGUAAAUUUUUCCAAAGUAAUAAGUGAGGAACAGACGCUUAUUGCUACUAGGGCAUAUCCAGAAUUCCAGAUAACCUUCUAUAAUACGCAGAACGCCGUGCAUUCGCUUGCCGGUGGACUACGAUCCUUAGAACUGGAAUAUCUAAUGAUGCAGAUCCCGUACGGAUCACUCACAUAUGAUAUAGGUGGGAAUUUUGCAUCUCAUCUGUUCAAAGGACGGGCAUAUGUUCACUGCUGUAUGCCCAAUCUUGAU…
OM515236 Netherlands Tomato	ACUACAAUGGCAUACACACAGACAGCUACCACAUCCGCUUUGCUCGACACUGUCCGAGGUAACAAUACCUUGGUCAACGAUCUUGCGAAGCGGCGUCUUUAUGACACAGCGGUCGACGAGUUCAACGCUCGUGAUCGCAGGCCCAAAGUAAAUUUUUCCAAAGUAAUAAGUGAGGAACAGACGCUUAUUGCUACUAGGGCAUAUCCAGAAUUCCAGAUAACCUUCUAUAAUACGCAGAACGCCGUGCAUUCGCUUGCCGGUGGACUACGAUCCUUAGAACUGGAAUAUCUAAUGAUGCAGAUCCCGUACGGAUCACUCACAUAUGAUAUAGGUGGGAAUUUUGCAUCUCAUCUGUUCAAAGGACGGGCAUAUGUUCACUGCUGUAUGCCCAAUCUUGAU…
OM515237 Israel Tomato	ACUACAAUGGCAUACACACAGACAGCUACCACAUCCGCUUUGCUCGACACUGUCCGAGGUAACAAUACCUUGGUCAACGAUCUUGCGAAGCGGCGUCUUUAUGACACAGCGGUCGACGAGUUCAACGCUCGUGAUCGCAGGCCCAAAGUAAAUUUUUCCAAAGUAAUAAGUGAGGAACAGACGCUUAUUGCUACUAGGGCAUAUCCAGAAUUCCAGAUAACCUUCUAUAAUACGCAGAACGCCGUGCAUUCGCUUGCCGGUGGACUACGAUCCUUAGAACUGGAAUAUCUAAUGAUGCAGAUCCCGUACGGAUCACUCACAUAUGAUAUAGGUGGGAAUUUUGCAUCUCAUCUGUUCAAAGGACGGGCAUAUGUUCACUGCUGUAUGCCCAAUCUUGAU…
OM515238 Netherlands Tomato	ACUACAAUGGCAUACACACAGACAGCUACCACAUCCGCUUUGCUCGACACUGUCCGAGGUAACAAUACCUUGGUCAACGAUCUUGCGAAGCGGCGUCUUUAUGACACAGCGGUCGACGAGUUCAACGCUCGUGAUCGCAGGCCCAAAGUAAAUUUUUCCAAAGUAAUAAGUGAGGAACAGACGCUUAUUGCUACUAGGGCAUAUCCAGAAUUCCAGAUAACCUUCUAUAAUACGCAGAACGCCGUGCAUUCGCUUGCCGGUGGACUACGAUCCUUAGAACUGGAAUAUCUAAUGAUGCAGAUCCCGUACGGAUCACUCACAUAUGAUAUAGGUGGGAAUUUUGCAUCUCAUCUGUUCAAAGGACGAGCAUAUGUUCACUGCUGUAUGCCCAAUCUUGAU…
OM515239 Netherlands Tomato	ACUACAAUGGCAUACACACAGACAGCUACCACAUCCGCUUUGCUCGACACUGUCCGAGGUAACAAUACCUUGGUCAACGAUCUUGCGAAGCGGCGUCUUUAUGACACAGCGGUCGACGAGUUCAACGCUCGUGAUCGCAGGCCCAAAGUAAAUUUUUCCAAAGUAAUAAGUGAGGAACAGACGCUUAUUGCUACUAGGGCAUAUCCUGAAUUCCAGAUAACCUUCUAUAAUACGCAGAACGCCGUGCAUUCGCUUGCCGGUGGACUACGAUCCUUAGAACUGGAAUAUCUAAUGAUGCAGAUCCCGUACGGAUCACUCACAUAUGAUAUAGGUGGGAAUUUUGCAUCUCAUCUGUUCAAAGGACGGGCAUAUGUUCACUGCUGUAUGCCCAAUCUUGAU…
OM515240 Netherlands Tomato	ACUACAAUGGCAUACACACAGACAGCUACCACAUCCGCUUUGCUCGACACUGUCCGAGGUAACAAUACCUUGGUCAACGAUCUUGCGAAGCGGCGUCUUUAUGACACAGCGGUCGACGAGUUCAACGCUCGAGAUCGCAGGCCCAAAGUAAAUUUUUCCAAAGUAAUAAGUGAGGAACAGACGCUUAUUGCUACUAGGGCAUAUCCAGAAUUCCAGAUAACCUUCUAUAAUACGCAGAACGCCGUGCAUUCGCUUGCCGGUGGACUACGAUCCUUAGAACUGGAAUAUCUAAUGAUGCAGAUCCCGUACGGAUCACUCACAUAUGAUAUAGGUGGGAAUUUUGCAUCUCAUCUGUUCAAAGGACGAGCAUAUGUUCACUGCUGUAUGCCCAAUCUUGAU…
OM515241 Netherlands Tomato	ACUACAAUGGCAUACACACAGACAGCUACCACAUCCGCUUUGCUCGACACUGUCCGAGGUAACAAUACCUUGGUCAACGAUCUUGCGAAGCGGCGUCUUUAUGACACAGCGGUCGACGAGUUCAACGCUCGUGAUCGCAGGCCCAAAGUAAAUUUUUCCAAAGUAAUAAGUGAGGAACAGACGCUUAUUGCUACUAGGGCAUAUCCUGAAUUCCAGAUAACCUUCUAUAAUACGCAGAACGCCGUGCAUUCGCUUGCCGGUGGACUACGAUCCUUAGAACUGGAAUAUCUAAUGAUGCAGAUCCCGUACGGAUCACUCACAUAUGAUAUAGGUGGGAAUUUUGCAUCUCAUCUGUUCAAAGGACGGGCAUAUGUUCACUGCUGUAUGCCCAAUCUUGAU…
OM515242 Netherlands Tomato	ACUACAAUGGCAUACACACAGACAGCUACCACAUCCGCUUUGCUCGACACUGUCCGAGGUAACAAUACCUUGGUCAACGAUCUUGCGAAGCGGCGUCUUUAUGACACAGCGGUCGACGAGUUCAACGCUCGUGAUCGCAGGCCCAAAGUAAAUUUUUCCAAAGUAAUAAGUGAGGAACAGACGCUUAUUGCUACUAGGGCAUAUCCAGAAUUCCAGAUAACCUUUUAUAAUACGCAGAACGCCGUGCAUUCGCUUGCCGGUGGACUACGAUCCUUAGAACUGGAAUAUCUAAUGAUGCAGAUCCCGUACGGAUCACUCACAUAUGAUAUAGGUGGGAAUUUUGCAUCUCAUCUGUUCAAAGGACGGGCAUAUGUUCACUGCUGUAUGCCCAAUCUUGAU…
OM515243 Netherlands Tomato	ACUACAAUGGCAUACACACAGACAGCUACCACAUCCGCUUUGCUCGACACUGUCCGAGGUAACAAUACCUUGGUCAACGAUCUUGCGAAGCGGCGUCUUUAUGACACAGCGGUCGACGAGUUCAACGCUCGUGAUCGCAGGCCCAAAGUAAAUUUUUCCAAAGUAAUAAGUGAGGAACAGACGCUUAUUGCUACUAGGGCAUAUCCAGAAUUCCAGAUAACCUUCUAUAAUACGCAGAACGCCGUGCAUUCGCUUGCCGGUGGACUACGAUCCUUAGAACUGGAAUAUCUAAUGAUGCAGAUCCCGUACGGAUCACUCACAUAUGAUAUAGGUGGGAAUUUUGCAUCUCAUCUGUUCAAAGGACGGGCAUAUGUUCACUGCUGUAUGCCCAAUCUUGAU…
OM515244 Netherlands Tomato	ACUACAAUGGCAUACACACAGACAGCUACCACAUCCGCUUUGCUCGACACUGUCCGAGGUAACAAUACCUUGGUCAACGAUCUUGCGAAGCGGCGUCUUUAUGACACAGCGGUCGACGAGUUCAACGCUCGUGAUCGCAGGCCCAAAGUAAAUUUUUCCAAAGUAAUAAGUGAGGAACAGACGCUUAUUGCUACUAGGGCAUAUCCAGAAUUCCAGAUAACCUUUUAUAAUACGCAGAACGCCGUGCAUUCGCUUGCCGGUGGACUACGAUCCUUAGAACUGGAAUAUCUAAUGAUGCAGAUCCCGUACGGAUCACUCACAUAUGAUAUAGGUGGGAAUUUUGCAUCUCAUCUGUUCAAAGGACGGGCAUAUGUUCACUGCUGUAUGCCCAAUCUUGAU…
OM515245 Netherlands Tomato	ACUACAAUGGCAUACACACAGACAGCUACCACAUCCGCUUUGCUCGACACUGUCCGAGGUAACAAUACCUUGGUCAACGAUCUUGCGAAGCGGCGUCUUUAUGACACAGCGGUCGACGAGUUCAACGCUCGUGAUCGCAGGCCCAAAGUAAAUUUUUCCAAAGUAAUAAGUGAGGAACAGACGCUUAUUGCUACUAGGGCAUAUCCAGAAUUCCAGAUAACCUUCUAUAAUACGCAGAACGCCGUGCAUUCGCUUGCCGGUGGACUACGAUCCUUAGAACUGGAAUAUCUAAUGAUGCAGAUCCCGUACGGAUCACUCACAUAUGAUAUAGGUGGGAAUUUUGCAUCUCAUCUGUUCAAAGGACGGGCAUAUGUUCACUGCUGUAUGCCCAAUCUUGAU…
OM515246 Netherlands Tomato	ACUACAAUGGCAUACACACAGACAGCUACCACAUCCGCUUUGCUCGACACUGUCCGAGGUAACAAUACCUUGGUCAACGAUCUUGCGAAGCGGCGUCUUUAUGACACAGCGGUCGACGAGUUCAACGCUCGUGAUCGCAGGCCCAAAGUAAAUUUUUCCAAAGUAAUAAGUGAGGAACAGACGCUUAUUGCUACUAGGGCAUAUCCAGAAUUCCAGAUAACCUUCUAUAAUACGCAGAACGCCGUGCAUUCGCUUGCCGGUGGACUACGAUCCUUAGAACUGGAAUAUCUAAUGAUGCAGAUCCCGUACGGAUCACUCACAUAUGAUAUAGGUGGGAAUUUUGCAUCUCAUCUGUUCAAAGGACGGGCAUAUGUUCACUGCUGUAUGCCCAAUCUUGAU…
OM515247 Netherlands Tomato	ACUACAAUGGCAUACACACAGACAGCUACCACAUCCGCUUUGCUCGACACUGUCCGAGGUAACAAUACCUUGGUCAACGAUCUUGCGAAGCGGCGUCUUUAUGACACAGCGGUCGACGAGUUCAACGCUCGUGAUCGCAGGCCCAAAGUAAAUUUUUCCAAAGUAAUAAGUGAGGAACAGACGCUUAUUGCUACUAGGGCAUAUCCAGAAUUCCAGAUAACCUUCUAUAAUACGCAGAACGCCGUGCAUUCGCUUGCCGGUGGACUACGAUCCUUAGAACUGGAAUAUCUAAUGAUGCAGAUCCCGUACGGAUCACUCACAUAUGAUAUAGGUGGGAAUUUUGCAUCUCAUCUGUUCAAAGGACGGGCAUAUGUUCACUGCUGUAUGCCCAAUCUUGAU…
OM515248 Netherlands Tomato	ACUACAAUGGCAUACACACAGACAGCUACCACAUCCGCUUUGCUCGACACUGUCCGAGGUAACAAUACCUUGGUCAACGAUCUUGCGAAGCGGCGUCUUUAUGACACAGCGGUCGACGAGUUCAACGCUCGUGAUCGCAGGCCCAAAGUAAAUUUUUCCAAAGUAAUAAGUGAGGAACAGACGCUUAUUGCUACUAGGGCAUAUCCAGAAUUCCAGAUAACCUUCUAUAAUACGCAGAACGCCGUGCAUUCGCUUGCCGGUGGACUACGAUCCUUAGAACUGGAAUAUCUAAUGAUGCAGAUCCCGUACGGAUCACUCACAUAUGAUAUAGGUGGGAAUUUUGCAUCUCAUCUGUUCAAAGGACGGGCAUAUGUUCACUGCUGUAUGCCCAAUCUUGAU…
OM515249 Netherlands Tomato	ACUACAAUGGCAUACACACAGACAGCUACCACAUCCGCUUUGCUCGACACUGUCCGAGGUAACAAUACCUUGGUCAACGAUCUUGCGAAGCGGCGUCUUUAUGACACAGCGGUCGACGAGUUCAACGCUCGUGAUCGCAGGCCCAAAGUAAAUUUUUCCAAAGUAAUAAGUGAGGAACAGACGCUUAUUGCUACUAGGGCAUAUCCAGAAUUCCAGAUAACCUUCUAUAAUACGCAGAACGCCGUGCAUUCGCUUGCCGGUGGACUACGAUCCUUAGAACUGGAAUAUCUAAUGAUGCAGAUCCCGUACGGAUCACUCACAUAUGAUAUAGGUGGGAAUUUUGCAUCUCAUCUGUUCAAAGGACGGGCAUAUGUUCACUGCUGUAUGCCCAAUCUUGAU…
OM515250 Israel Tomato	ACUACAAUGGCAUACACACAGACAGCCACCACAUCCGCUUUGCUCGACACUGUCCGAGGUAACAAUACCUUGGUCAACGAUCUUGCGAAGCGGCGUCUUUAUGACACAGCGGUCGACGAGUUCAACGCUCGUGAUCGCAGGCCCAAAGUAAAUUUUUCCAAAGUAAUAAGUGAGGAACAGACGCUUAUUGCUACUAGGGCAUAUCCAGAAUUCCAGAUAACCUUCUAUAAUACGCAGAACGCCGUGCAUUCGCUUGCCGGUGGACUACGAUCCUUAGAACUGGAAUAUCUAAUGAUGCAGAUCCCGUACGGAUCACUCACAUAUGAUAUAGGUGGGAAUUUUGCAUCUCAUCUGUUCAAAGGACGGGCAUAUGUUCACUGCUGUAUGCCCAAUCUUGAU…
OM515251 Netherlands Tomato	ACUACAAUGGCAUACACACAGACAGCUACCACAUCCGCUUUGCUCGACACUGUCCGAGGUAACAAUACCUUGGUCAACGAUCUUGCGAAGCGGCGUCUUUAUGACACAGCGGUCGACGAGUUCAACGCUCGUGAUCGCAGGCCCAAAGUAAAUUUUUCCAAAGUAAUAAGUGAGGAACAGACGCUUAUUGCUACUAGGGCAUAUCCAGAAUUCCAGAUAACCUUCUAUAAUACGCAGAACGCCGUGCAUUCGCUUGCCGGUGGACUACGAUCCUUAGAACUGGAAUAUCUAAUGAUGCAGAUCCCGUACGGAUCACUCACAUAUGAUAUAGGUGGGAAUUUUGCAUCUCAUCUGUUCAAAGGACGGGCAUAUGUUCACUGCUGUAUGCCCAAUCUUGAU…
OM515252 Netherlands Tomato	ACUACAAUGGCAUACACACAGACAGCUACCACAUCCGCUUUGCUCGACACUGUCCGAGGUAACAAUACCUUGGUCAACGAUCUUGCGAAGCGGCGUCUUUAUGACACAGCGGUCGACGAGUUCAACGCUCGUGAUCGCAGGCCCAAAGUAAAUUUUUCCAAAGUAAUAAGUGAGGAACAGACGCUUAUUGCUACUAGGGCAUAUCCAGAAUUCCAGAUAACCUUCUAUAAUACGCAGAACGCCGUGCAUUCGCUUGCCGGUGGACUACGAUCCUUAGAACUGGAAUAUCUAAUGAUGCAGAUCCCGUACGGAUCACUCACAUAUGAUAUAGGUGGGAAUUUUGCAUCUCAUCUGUUCAAAGGACGGGCAUAUGUUCACUGCUGUAUGCCCAAUCUUGAU…
OM515253 Netherlands Tomato	ACUACAAUGGCAUACACACAGACAGCUACCACAUCCGCUUUGCUCGACACUGUCCGAGGUAACAAUACCUUGGUCAACGAUCUUGCGAAGCGGCGUCUUUAUGACACAGCGGUCGACGAGUUCAACGCUCGUGAUCGCAGGCCCAAAGUAAAUUUUUCCAAAGUAAUAAGUGAGGAACAGACGCUUAUUGCUACUAGGGCAUAUCCAGAAUUCCAGAUAACCUUCUAUAAUACGCAGAACGCCGUGCAUUCGCUUGCCGGUGGACUACGAUCCUUAGAACUGGAAUAUCUAAUGAUGCAGAUCCCGUACGGAUCACUCACAUAUGAUAUAGGUGGGAAUUUUGCAUCUCAUCUGUUCAAAGGACGGGCAUAUGUUCACUGCUGUAUGCCCAAUCUUGAU…
OM515254 Netherlands Tomato	ACUACAAUGGCAUACACACAGACAGCUACCACAUCCGCUUUGCUCGACACUGUCCGAGGUAACAAUACCUUGGUCAACGAUCUUGCGAAGCGGCGUCUUUAUGACACAGCGGUCGACGAGUUCAACGCUCGUGAUCGCAGGCCCAAAGUAAAUUUUUCCAAAGUAAUAAGUGAGGAACAGACGCUUAUUGCUACUAGGGCAUAUCCAGAAUUCCAGAUAACCUUCUAUAAUACGCAGAACGCCGUGCAUUCGCUUGCCGGUGGACUACGAUCCUUAGAACUGGAAUAUCUAAUGAUGCAGAUCCCGUACGGAUCACUCACAUAUGAUAUAGGUGGGAAUUUUGCAUCUCAUCUGUUCAAAGGACGGGCAUAUGUUCACUGCUGUAUGCCCAAUCUUGAU…
OM515255 Netherlands Tomato	ACUACAAUGGCAUACACACAGACAGCUACCACAUCCGCUUUGCUCGACACUGUCCGAGGUAACAAUACCUUGGUCAACGAUCUUGCGAAGCGGCGUCUUUAUGACACAGCGGUCGACGAGUUCAACGCUCGUGAUCGCAGGCCCAAAGUAAAUUUUUCCAAAGUAAUAAGUGAGGAACAGACGCUUAUUGCUACUAGGGCAUAUCCAGAAUUCCAGAUAACCUUCUAUAAUACGCAGAACGCCGUGCAUUCGCUUGCCGGUGGACUACGAUCCUUAGAACUGGAAUAUCUAAUGAUGCAGAUCCCGUACGGAUCACUCACAUAUGAUAUAGGUGGGAAUUUUGCAUCUCAUCUGUUCAAAGGACGGGCAUAUGUUCACUGCUGUAUGCCCAAUCUUGAU…
OM515256 China Tomato	ACUACAAUGGCAUACACACAGACAGCUACCACAUCCGCUUUGCUCGACACUGUCCGAGGUAACAAUACCUUGGUCAACGAUCUUGCGAAGCGGCGUCUUUAUGACACAGCGGUCGACGAGUUCAACGCUCGUGAUCGCAGGCCCAAAGUAAAUUUUUCCAAAGUAAUAAGUGAGGAACAGACGCUUAUUGCUACUAGGGCAUAUCCAGAAUUCCAGAUAACCUUCUAUAAUACGCAGAACGCCGUGCAUUCGCUUGCCGGUGGACUACGAUCCUUAGAACUGGAAUAUCUAAUGAUGCAGAUCCCGUACGGAUCACUCACAUAUGAUAUAGGUGGGAAUUUUGCAUCUCAUCUGUUCAAAGGACGGGCAUAUGUUCACUGCUGUAUGCCCAAUCUUGAU…
OM515257 Israel Tomato	ACUACAAUGGCAUACACACAGACAGCUACCACAUCCGCUUUGCUCGACACUGUCCGAGGUAACAAUACCUUGGUCAACGAUCUUGCGAAGCGGCGUCUUUAUGACACAGCGGUCGACGAGUUCAACGCUCGUGAUCGCAGGCCCAAAGUAAAUUUUUCCAAAGUAAUAAGUGAGGAACAGACGCUUAUUGCUACUAGGGCAUAUCCUGAAUUCCAGAUAACCUUCUAUAAUACGCAGAACGCCGUGCAUUCGCUUGCCGGUGGACUACGAUCCUUAGAACUGGAAUAUCUAAUGAUGCAGAUCCCGUACGGAUCACUCACAUAUGAUAUAGGUGGGAAUUUUGCAUCUCAUCUGUUCAAAGGACGGGCAUAUGUUCACUGCUGUAUGCCCAAUCUUGAU…
OM515258 Peru Tomato	ACUACAAUGGCAUACACACAGACAGCUACCACAUCCGCUUUGCUCGACACUGUCCGAGGUAACAAUACCUUGGUCAAUGAUCUUGCGAAGCGGCGUCUUUAUGACACAGCGGUCGACGAGUUCAACGCUCGUGAUCGCAGGCCCAAAGUAAAUUUUUCCAAAGUAAUAAGUGAGGAACAGACGCUUAUUGCUACUAGGGCAUAUCCAGAAUUCCAGAUAACCUUCUAUAAUACGCAGAACGCCGUGCAUUCGCUUGCCGGUGGACUACGAUCCUUAGAACUGGAAUAUCUAAUGAUGCAGAUCCCGUACGGAUCACUCACAUAUGAUAUAGGUGGGAAUUUUGCAUCUCAUCUGUUCAAAGGACGGGCAUAUGUUCACUGCUGUAUGCCCAAUCUUGAU…
OM515259 Netherlands Tomato	ACUACAAUGGCAUACACACAGACAGCUACCACAUCCGCUUUGCUCGACACUGUCCGAGGUAACAAUACCUUGGUCAACGAUCUUGCGAAGCGGCGUCUUUAUGACACAGCGGUCGACGAGUUCAACGCUCGUGAUCGCAGGCCCAAAGUAAAUUUUUCCAAAGUAAUAAGUGAGGAACAGACGCUUAUUGCUACUAGGGCAUAUCCAGAAUUCCAGAUAACCUUCUAUAAUACGCAGAACGCCGUGCAUUCGCUUGCCGGUGGACUACGAUCCUUAGAACUGGAAUAUCUAAUGAUGCAGAUCCCGUACGGAUCACUCACAUAUGAUAUAGGUGGGAAUUUUGCAUCUCAUCUGUUCAAAGGACGGGCAUAUGUUCACUGCUGUAUGCCCAAUCUUGAU…
OM515260 Netherlands Tomato	ACUACAAUGGCAUACACACAGACAGCUACCACAUCCGCUUUGCUCGACACUGUCCGAGGUAACAAUACCUUGGUCAACGAUCUUGCGAAGCGGCGUCUUUAUGACACAGCGGUCGACGAGUUCAACGCUCGUGAUCGCAGGCCCAAAGUAAAUUUUUCCAAAGUAAUAAGUGAGGAACAGACGCUUAUUGCUACUAGGGCAUAUCCAGAAUUCCAGAUAACCUUCUAUAAUACGCAGAACGCCGUGCAUUCGCUUGCCGGUGGACUACGAUCCUUAGAACUGGAAUAUCUAAUGAUGCAGAUCCCGUACGGAUCACUCACAUAUGAUAUAGGUGGGAAUUUUGCAUCUCAUCUGUUCAAAGGACGGGCAUAUGUUCACUGCUGUAUGCCCAAUCUUGAU…
OM515261 Belgium Tomato	ACUACAAUGGCAUACACACAGACAGCUACCACAUCCGCUUUGCUCGACACUGUCCGAGGUAACAAUACCUUGGUCAACGAUCUUGCGAAGCGGCGUCUUUAUGAUACAGCGGUCGACGAGUUCAACGCUCGUGAUCGCAGGCCCAAAGUAAAUUUUUCCAAAGUAAUAAGUGAGGAACAGACGCUUAUUGCUACUAGGGCAUAUCCUGAAUUCCAGAUAACCUUCUAUAAUACGCAGAACGCCGUGCAUUCGCUUGCCGGUGGACUACGAUCCUUAGAACUGGAAUAUCUAAUGAUGCAGAUCCCGUACGGAUCACUCACAUAUGAUAUAGGUGGGAAUUUUGCAUCUCAUCUGUUCAAAGGACGGGCAUAUGUUCACUGCUGUAUGCCCAAUCUUGAU…
OM515262 Netherlands Tomato	ACUACAAUGGCAUACACACAGACAGCUACCACAUCCGCUUUGCUCGACACUGUCCGAGGUAACAAUACCUUGGUCAACGAUCUUGCGAAGCGGCGUCUUUAUGACACAGCGGUCGACGAGUUCAACGCUCGUGAUCGCAGGCCCAAAGUAAAUUUUUCCAAAGUAAUAAGUGAGGAACAGACGCUUAUUGCUACUAGGGCAUAUCCAGAAUUCCAGAUAACCUUCUAUAAUACGCAGAACGCCGUGCAUUCGCUUGCCGGUGGACUACGAUCCUUAGAACUGGAAUAUCUAAUGAUGCAGAUCCCGUACGGAUCACUCACAUAUGAUAUAGGUGGGAAUUUUGCAUCUCAUCUGUUCAAAGGACGGGCAUAUGUUCACUGCUGUAUGCCCAAUCUUGAU…
OM515263 Netherlands Tomato	ACUACAAUGGCAUACACACAGACAGCUACCACAUCCGCUUUGCUCGACACUGUCCGAGGUAACAAUACCUUGGUCAACGAUCUUGCGAAGCGGCGUCUUUAUGACACAGCGGUCGACGAGUUCAACGCUCGUGAUCGCAGGCCCAAAGUAAAUUUUUCCAAAGUAAUAAGUGAGGAACAGACGCUUAUUGCUACUAGGGCAUAUCCAGAAUUCCAGAUAACCUUCUAUAAUACGCAGAACGCCGUGCAUUCGCUUGCCGGUGGACUACGAUCCUUAGAACUGGAAUAUCUAAUGAUGCAGAUCCCGUACGGAUCACUCACAUAUGAUAUAGGUGGGAAUUUUGCAUCUCAUCUGUUCAAAGGACGGGCAUAUGUUCACUGCUGUAUGCCCAAUCUUGAU…
OM515264 Netherlands Tomato	ACUACAAUGGCAUACACACAGACAGCUACCACAUCCGCUUUGCUCGACACUGUCCGAGGUAACAAUACCUUGGUCAAUGAUCUUGCGAAGCGGCGUCUUUAUGACACAGCGGUCGACGAGUUCAACGCUCGUGAUCGCAGGCCCAAAGUAAAUUUUUCCAAAGUAAUAAGUGAGGAACAGACGCUUAUUGCUACUAGGGCAUAUCCAGAAUUCCAGAUAACCUUCUAUAAUACGCAGAACGCCGUGCAUUCGCUUGCCGGUGGACUACGAUCCUUAGAACUGGAAUAUCUAAUGAUGCAGAUCCCGUACGGAUCACUCACAUAUGAUAUAGGUGGGAAUUUUGCAUCACAUCUGUUCAAAGGACGGGCAUAUGUUCACUGCUGUAUGCCCAAUCUUGAU…
OM515265 Belgium Tomato	ACUACAAUGGCAUACACACAGACAGCUACCACAUCCGCUUUGCUCGACACUGUCCGAGGUAACAAUACCUUGGUCAACGAUCUUGCGAAGCGGCGUCUUUAUGACACAGCGGUCGACGAGUUCAACGCUCGUGAUCGCAGGCCCAAAGUAAAUUUUUCCAAAGUAAUAAGUGAGGAACAGACGCUUAUUGCUACUAGGGCAUAUCCAGAAUUCCAGAUAACCUUCUAUAAUACGCAGAACGCCGUGCAUUCGCUUGCCGGUGGACUACGAUCCUUAGAACUGGAAUAUCUAAUGAUGCAGAUCCCGUACGGAUCACUCACAUAUGAUAUAGGUGGGAAUUUUGCAUCUCAUCUGUUCAAAGGACGGGCAUAUGUUCACUGCUGUAUGCCCAAUCUUGAU…
OM515266 Israel Tomato	ACUACAAUGGCAUACACACAGACAGCUACCACAUCCGCUUUGCUCGACACUGUCCGAGGUAACAAUACCUUGGUCAACGAUCUUGCGAAGCGGCGUCUUUAUGACACAGCGGUCGACGAGUUCAACGCUCGUGAUCGCAGGCCCAAAGUAAAUUUUUCCAAAGUAAUAAGUGAGGAACAGACGCUUAUUGCUACUAGGGCAUAUCCUGAAUUCCAGAUAACCUUCUAUAAUACGCAGAACGCCGUGCAUUCGCUUGCCGGUGGACUACGAUCCUUAGAACUGGAAUAUCUAAUGAUGCAGAUCCCGUACGGAUCACUCACAUAUGAUAUAGGUGGGAAUUUUGCAUCUCAUCUGUUCAAAGGACGGGCAUAUGUUCACUGCUGUAUGCCCAAUCUUGAU…
OM515267 Netherlands Tomato	ACUACAAUGGCAUACACACAGACAGCUACCACAUCCGCUUUGCUCGACACUGUCCGAGGUAACAAUACCUUGGUCAACGAUCUUGCGAAGCGGCGUCUUUAUGACACAGCGGUCGACGAGUUCAACGCUCGUGAUCGCAGGCCCAAAGUAAAUUUUUCCAAAGUAAUAAGUGAGGAACAGACGCUUAUUGCUACUAGGGCAUAUCCAGAAUUCCAGAUAACCUUUUAUAAUACGCAGAACGCCGUGCAUUCGCUUGCCGGUGGACUACGAUCCUUAGAACUGGAAUAUCUAAUGAUGCAGAUCCCGUACGGAUCACUCACAUAUGAUAUAGGUGGGAAUUUUGCAUCUCAUCUGUUCAAAGGACGGGCAUAUGUUCACUGCUGUAUGCCCAAUCUUGAU…
OM515268 Netherlands Tomato	ACUACAAUGGCAUACACACAGACAGCUACCACAUCCGCUUUGCUCGACACUGUCCGAGGUAACAAUACCUUGGUCAACGAUCUUGCGAAGCGGCGUCUUUAUGACACAGCGGUCGACGAGUUCAACGCUCGUGAUCGCAGGCCCAAAGUAAAUUUUUCCAAAGUAAUAAGUGAGGAACAGACGCUUAUUGCUACUAGGGCAUAUCCAGAAUUCCAGAUAACCUUCUAUAAUACGCAGAACGCCGUGCAUUCGCUUGCCGGUGGACUACGAUCCUUAGAACUGGAAUAUCUAAUGAUGCAGAUCCCGUACGGAUCACUCACAUAUGAUAUAGGUGGGAAUUUUGCAUCUCAUCUGUUCAAAGGACGGGCAUAUGUUCACUGCUGUAUGCCCAAUCUUGAU…
OM515269 Netherlands Tomato	ACUACAAUGGCAUACACACAGACAGCUACCACAUCCGCUUUGCUCGACACUGUCCGAGGUAACAAUACCUUGGUCAACGAUCUUGCGAAGCGGCGUCUUUAUGACACAGCGGUCGACGAGUUCAACGCUCGUGAUCGCAGGCCCAAAGUAAAUUUUUCCAAAGUAAUAAGUGAGGAACAGACGCUUAUUGCUACUAGGGCAUAUCCAGAAUUCCAGAUAACCUUCUAUAAUACGCAGAACGCCGUGCAUUCGCUUGCCGGUGGACUACGAUCCUUAGAACUGGAAUAUCUAAUGAUGCAGAUCCCGUACGGAUCACUCACAUAUGAUAUAGGUGGGAAUUUUGCAUCUCAUCUGUUCAAAGGACGGGCAUAUGUUCACUGCUGUAUGCCCAAUCUUGAU…
OM515270 Belgium Tomato	ACUACAAUGGCAUACACACAGACAGCUACCACAUCCGCUUUGCUCGACACUGUCCGAGGUAACAAUACCUUGGUCAACGAUCUUGCGAAGCGGCGUCUUUAUGAUACAGCGGUCGACGAGUUCAACGCUCGUGAUCGCAGGCCCAAAGUAAAUUUUUCCAAAGUAAUAAGUGAGGAACAGACGCUUAUUGCUACUAGGGCAUAUCCUGAAUUCCAGAUAACCUUCUAUAAUACGCAGAACGCCGUGCAUUCGCUUGCCGGUGGACUACGAUCCUUAGAACUGGAAUAUCUAAUGAUGCAGAUCCCGUACGGAUCACUCACAUAUGAUAUAGGUGGGAAUUUUGCAUCUCAUCUGUUCAAAGGACGGGCAUAUGUUCACUGCUGUAUGCCCAAUCUUGAU…
OM515271 Netherlands Tomato	ACUACAAUGGCAUACACACAGACAGCUACCACAUCCGCUUUGCUCGACACUGUCCGAGGUAACAAUACCUUGGUCAACGAUCUUGCGAAGCGGCGUCUUUAUGACACAGCGGUCGACGAGUUCAACGCUCGUGAUCGCAGGCCCAAAGUAAAUUUUUCCAAAGUAAUAAGUGAGGAACAGACGCUUAUUGCUACUAGGGCAUAUCCAGAAUUCCAGAUAACCUUCUAUAAUACGCAGAACGCCGUGCAUUCGCUUGCCGGUGGACUACGAUCCUUAGAACUGGAAUAUCUAAUGAUGCAGAUCCCGUACGGAUCACUCACAUAUGAUAUAGGUGGGAAUUUUGCAUCUCAUCUGUUCAAAGGACGGGCAUAUGUUCACUGCUGUAUGCCCAAUCUUGAU…
OM515272 Netherlands Tomato	ACUACAAUGGCAUACACACAGACAGCUACCACAUCCGCUUUGCUCGACACUGUCCGAGGUAACAAUACCUUGGUCAACGAUCUUGCGAAGCGGCGUCUUUAUGACACAGCGGUCGACGAGUUCAACGCUCGUGAUCGCAGGCCCAAAGUAAAUUUUUCCAAAGUAAUAAGUGAGGAACAGACGCUUAUUGCUACUAGGGCAUAUCCAGAAUUCCAGAUAACCUUCUAUAAUACGCAGAACGCCGUGCAUUCGCUUGCCGGUGGACUACGAUCCUUAGAACUGGAAUAUCUAAUGAUGCAGAUCCCGUACGGAUCACUCACAUAUGAUAUAGGUGGGAAUUUUGCAUCUCAUCUGUUCAAAGGACGGGCAUAUGUUCACUGCUGUAUGCCCAAUCUUGAU…
OM718702 Netherlands Tomato	ACUACAAUGGCAUACACACAGACAGCUACCACAUCCGCUUUGCUCGACACUGUCCGAGGUAACAAUACCUUGGUCAACGAUCUUGCGAAGCGGCGUCUUUAUGACACAGCGGUCGACGAGUUCAACGCUCGUGAUCGCAGGCCCAAAGUAAAUUUUUCCAAAGUAAUAAGUGAGGAACAGACGCUUAUUGCUACUAGGGCAUAUCCAGAAUUCCAGAUAACCUUCUAUAAUACGCAGAACGCCGUGCAUUCGCUUGCCGGUGGACUACGAUCCUUAGAACUGGAAUAUCUAAUGAUGCAGAUCCCGUACGGAUCACUCACAUAUGAUAUAGGUGGGAAUUUUGCAUCUCAUCUGUUCAAAGGACGGGCAUAUGUUCACUGCUGUAUGCCCAAUCUUGAU…
OM718703 Netherlands Tomato	ACUACAAUGGCAUACACACAGACAGCUACCACAUCCGCUUUGCUCGACACUGUCCGAGGUAACAAUACCUUGGUCAACGAUCUUGCGAAGCGGCGUCUUUAUGACACAGCGGUCGACGAGUUCAACGCUCGUGAUCGCAGGCCCAAAGUAAAUUUUUCCAAAGUAAUAAGUGAGGAACAGACGCUUAUUGCUACUAGGGCAUAUCCAGAAUUCCAGAUAACCUUCUAUAAUACGCAGAACGCCGUGCAUUCGCUUGCCGGUGGACUACGAUCCUUAGAACUGGAAUAUCUAAUGAUGCAGAUCCCGUACGGAUCACUCACAUAUGAUAUAGGUGGGAAUUUUGCAUCUCAUCUGUUCAAAGGACGGGCAUAUGUUCACUGCUGUAUGCCCAAUCUUGAU…
OM718704 Netherlands Tomato	ACUACAAUGGCAUACACACAGACAGCUACCACAUCCGCUUUGCUCGACACUGUCCGAGGUAACAAUACCUUGGUCAACGAUCUUGCGAAGCGGCGUCUUUAUGACACAGCGGUCGACGAGUUCAACGCUCGUGAUCGCAGGCCCAAAGUAAAUUUUUCCAAAGUAAUAAGUGAGGAACAGACGCUUAUUGCUACUAGGGCAUAUCCAGAAUUCCAGAUAACCUUCUAUAAUACGCAGAACGCCGUGCAUUCGCUUGCCGGUGGACUACGAUCCUUAGAACUGGAAUAUCUAAUGAUGCAGAUCCCGUACGGAUCACUCACAUAUGAUAUAGGUGGGAAUUUUGCAUCUCAUCUGUUCAAAGGACGGGCAUAUGUUCACUGCUGUAUGCCCAAUCUUGAU…
OM718705 Netherlands Tomato	ACUACAAUGGCAUACACACAGACAGCUACCACAUCCGCUUUGCUCGACACUGUCCGAGGUAACAAUACCUUGGUCAACGAUCUUGCGAAGCGGCGUCUUUAUGACACAGCGGUCGACGAGUUCAACGCUCGUGAUCGCAGGCCCAAAGUAAAUUUUUCCAAAGUAAUAAGUGAGGAACAGACGCUUAUUGCUACUAGGGCAUAUCCAGAAUUCCAGAUAACCUUCUAUAAUACGCAGAACGCCGUGCAUUCGCUUGCCGGUGGACUACGAUCCUUAGAACUGGAAUAUCUAAUGAUGCAGAUCCCGUACGGAUCACUCACAUAUGAUAUAGGUGGGAAUUUUGCAUCUCAUCUGUUCAAAGGACGGGCAUAUGUUCACUGCUGUAUGCCCAAUCUUGAU…
OM718706 Netherlands Tomato	ACUACAAUGGCAUACACACAGACAGCUACCACAUCCGCUUUGCUCGACACUGUCCGAGGUAACAAUACCUUGGUCAACGAUCUUGCGAAGCGGCGUCUUUAUGACACAGCGGUCGACGAGUUCAACGCUCGUGAUCGCAGGCCCAAAGUAAAUUUUUCCAAAGUAAUAAGUGAGGAACAGACGCUUAUUGCUACUAGGGCAUAUCCUGAAUUCCAGAUAACCUUCUAUAAUACGCAGAACGCCGUGCAUUCGCUUGCCGGUGGACUACGAUCCUUAGAACUGGAAUAUCUAAUGAUGCAGAUCCCGUACGGAUCACUCACAUAUGAUAUAGGUGGGAAUUUUGCAUCUCAUCUGUUCAAAGGACGGGCAUAUGUUCACUGCUGUAUGCCCAAUCUUGAU…
OM782671 Mexico Tomato	ACUACAAUGGCAUACACACAGACAGCUACCACAUCCGCUUUGCUCGACACUGUCCGAGGUAACAAUACCUUGGUCAACGAUCUUGCGAAGCGGCGUCUUUAUGACACAGCGGUCGACGAGUUCAACGCUCGUGAUCGCAGGCCCAAAGUAAAUUUUUCCAAAGUAAUAAGUGAGGAACAGACGCUUAUUGCUACUAGGGCAUAUCCAGAAUUCCAGAUAACCUUCUAUAAUACACAGAACGCCGUGCAUUCGCUUGCCGGUGGACUACGAUCCUUAGAACUGGAAUAUCUAAUGAUGCAGAUCCCGUACGGAUCACUCACAUAUGAUAUAGGUGGGAAUUUUGCAUCUCAUCUGUUCAAAGGACGGGCAUAUGUUCACUGCUGUAUGCCCAAUCUUGAU…
OM892670 USA Tomato	ACUACAAUGGCAUACACACAGACAGCUACCACAUCCGCUUUGCUCGACACUGUCCGAGGUAACAAUACCUUGGUCAACGAUCUUGCGAAGCGGCGUCUUUAUGACACAGCGGUCGACGAGUUCAACGCUCGUGAUCGCAGGCCCAAAGUAAAUUUUUCCAAAGUAAUAAGUGAGGAACAGACGCUUAUUGCUACUAGGGCAUAUCCAGAAUUCCAGAUAACCUUCUAUAAUACGCAGAACGCCGUGCAUUCGCUCGCCGGUGGACUACGAUCCUUAGAACUGGAAUAUCUAAUGAUGCAGAUCCCGUACGGAUCACUCACAUAUGAUAUAGGUGGGAAUUUUGCAUCUCAUCUGUUCAAAGGACGGGCAUAUGUUCACUGCUGUAUGCCCAAUCUUGAU…
OM892671 USA Tomato	ACUACAAUGGCAUACACACAGACAGCUACCACAUCCGCUUUGCUCGACACUGUCCGAGGUAACAAUACCUUGGUCAACGAUCUUGCGAAGCGGCGUCUUUAUGACACAGCGGUCGACGAGUUCAACGCUCGUGAUCGCAGGCCCAAAGUAAAUUUUUCCAAAGUAAUAAGUGAGGAACAGACGCUUAUUGCUACUAGGGCAUAUCCAGAAUUCCAGAUAACCUUCUAUAAUACGCAGAACGCCGUGCAUUCGCUUGCCGGUGGACUACGAUCCUUAGAACUGGAAUAUCUAAUGAUGCAGAUCCCGUACGGAUCACUCACAUAUGAUAUAGGUGGGAAUUUUGCAUCUCAUCUGUUCAAAGGACGGGCAUAUGUUCACUGCUGUAUGCCCAAUCUUGAU…
OM892672 USA Tomato	ACUACAAUGGCAUACACACAGACAGCUACCACAUCCGCUUUGCUCGACACUGUCCGAGGUAACAAUACCUUGGUCAACGAUCUUGCGAAGCGGCGUCUUUAUGACACAGCGGUCGACGAGUUCAACGCUCGUGAUCGCAGGCCCAAAGUAAAUUUUUCCAAAGUAAUAAGUGAGGAACAGACGCUUAUUGCUACUAGGGCAUAUCCAGAAUUCCAGAUAACCUUCUAUAAUACGCAGAACGCCGUGCAUUCGCUUGCCGGUGGACUACGAUCCUUAGAACUGGAAUAUCUAAUGAUGCAGAUCCCGUACGGAUCACUCACAUAUGAUAUAGGUGGGAAUUUUGCAUCUCAUCUGUUCAAAGGACGGGCAUAUGUUCACUGCUGUAUGCCCAAUCUUGAU…
OM892673 USA Tomato	ACUACAAUGGCAUACACACAGACAGCUACCACAUCCGCUUUGCUCGACACUGUCCGAGGUAACAAUACCUUGGUCAACGAUCUUGCGAAGCGGCGUCUUUAUGACACAGCGGUCGACGAGUUCAACGCUCGUGAUCGCAGGCCCAAAGUAAAUUUUUCCAAAGUAAUAAGUGAGGAACAGACGCUUAUUGCUACUAGGGCAUAUCCAGAAUUCCAGAUAACCUUCUAUAAUACGCAGAACGCCGUGCAUUCGCUUGCCGGUGGACUACGAUCCUUAGAACUGGAAUAUCUAAUGAUGCAGAUCCCGUACGGAUCACUCACAUAUGAUAUAGGUGGGAAUUUUGCAUCUCAUCUGUUCAAAGGACGGGCAUAUGUUCACUGCUGUAUGCCCAAUCUUGAU…
OM892674 USA Tomato	ACUACAAUGGCAUACACACAGACAGCUACCACAUCCGCUUUGCUCGACACUGUCCGAGGUAACAAUACCUUGGUCAAUGAUCUUGCGAAGCGGCGUCUUUAUGACACAGCGGUCGACGAGUUCAACGCUCGUGAUCGCAGGCCCAAAGUAAAUUUUUCCAAAGUAAUAAGUGAGGAACAGACGCUUAUUGCUACUAGGGCAUAUCCAGAAUUCCAGAUAACCUUCUAUAAUACGCAGAACGCCGUGCAUUCGCUUGCCGGUGGACUACGAUCCUUAGAACUGGAAUAUCUAAUGAUGCAGAUCCCGUACGGAUCACUCACAUAUGAUAUAGGUGGGAAUUUUGCAUCUCAUCUGUUCAAAGGACGGGCAUAUGUUCACUGCUGUAUGCCCAAUCUUGAU…
OM892675 Mexico Tomato	ACUACAAUGGCAUACACACAGACAGCUACCACAUCCGCUUUGCUCGACACUGUCCGAGGUAACAAUACCUUGGUCAACGAUCUUGCGAAGCGGCGUCUUUAUGACACAGCGGUCGACGAGUUCAACGCUCGUGAUCGCAGGCCCAAAGUAAAUUUUUCCAAAGUAAUAAGUGAGGAACAGACGCUUAUUGCUACUAGGGCAUAUCCAGAAUUCCAGAUAACCUUCUAUAAUACGCAGAACGCCGUGCAUUCGCUUGCCGGUGGACUACGAUCCUUAGAACUGGAAUAUCUAAUGAUGCAGAUCCCGUACGGAUCACUCACAUAUGAUAUAGGUGGGAAUUUUGCAUCUCAUCUGUUCAAAGGACGGGCAUAUGUUCACUGCUGUAUGCCCAAUCUUGAU…
OM892676 Peru Tomato	ACUACAAUGGCAUACACACAGACAGCUACCACAUCCGCUUUGCUCGACACUGUCCGAGGUAACAAUACCUUGGUCAAUGAUCUUGCGAAGCGGCGUCUUUAUGACACAGCGGUCGACGAGUUCAACGCUCGUGAUCGCAGGCCCAAAGUAAAUUUUUCCAAAGUAAUAAGUGAGGAACAGACGCUUAUUGCUACUAGGGCAUAUCCAGAAUUCCAGAUAACCUUCUAUAAUACGCAGAACGCCGUGCAUUCGCUUGCCGGUGGACUACGAUCCUUAGAACUGGAAUAUCUAAUGAUGCAGAUCCCGUACGGAUCACUCACAUAUGAUAUAGGUGGGAAUUUUGCAUCUCAUCUGUUCAAAGGACGGGCAUAUGUUCACUGCUGUAUGCCUAAUCUUGAU…
OM892677 USA Tomato	ACUACAAUGGCAUACACACAGACAGCUACCACAUCCGCUUUGCUCGACACUGUCCGAGGUAACAAUACCUUGGUCAACGAUCUUGCGAAGCGGCGUCUUUAUGACACAGCGGUCGACGAGUUCAACGCUCGUGAUCGCAGGCCCAAAGUAAAUUUUUCCAAAGUAAUAAGUGAGGAACAGACGCUUAUUGCUACUAGGGCAUAUCCAGAAUUCCAGAUAACCUUCUAUAAUACGCAGAACGCCGUGCAUUCGCUUGCCGGUGGACUACGAUCCUUAGAACUGGAAUAUCUAAUGAUGCAGAUCCCGUACGGAUCACUCACAUAUGAUAUAGGUGGGAAUUUUGCAUCUCAUCUGUUCAAAGGACGGGCAUAUGUUCACUGCUGUAUGCCCAAUCUUGAU…
OM892678 Peru Tomato	ACUACAAUGGCAUACACACAGACAGCUACCACAUCCGCUUUGCUCGACACUGUCCGAGGUAACAAUACCUUGGUCAAUGAUCUUGCGAAGCGGCGUCUUUAUGACACAGCGGUCGACGAGUUCAACGCUCGUGAUCGCAGGCCCAAAGUAAAUUUUUCCAAAGUAAUAAGUGAGGAACAGACGCUUAUUGCUACUAGGGCAUAUCCAGAAUUCCAGAUAACCUUCUAUAAUACGCAGAACGCCGUGCAUUCGCUUGCCGGUGGACUACGAUCCUUAGAACUGGAAUAUCUAAUGAUGCAGAUCCCGUACGGAUCACUCACAUAUGAUAUAGGUGGGAAUUUUGCAUCUCAUCUGUUCAAAGGACGGGCAUAUGUUCACUGCUGUAUGCCUAAUCUUGAU…
OM892679 USA Tomato	ACUACAAUGGCAUACACACAGACAGCUACCACAUCCGCUUUGCUCGACACUGUCCGAGGUAACAAUACCUUGGUCAACGAUCUUGCGAAGCGGCGUCUUUAUGACACAGCGGUCGACGAGUUCAACGCUCGUGAUCGCAGGCCCAAAGUAAAUUUUUCCAAAGUAAUAAGUGAGGAACAGACGCUUAUUGCUACUAGGGCAUAUCCAGAAUUCCAGAUAACCUUCUAUAAUACGCAGAACGCCGUGCAUUCGCUUGCCGGUGGACUACGAUCCUUAGAACUGGAAUAUCUAAUGAUGCAGAUCCCGUACGGAUCACUCACAUAUGAUAUAGGUGGGAAUUUUGCAUCUCAUCUGUUCAAAGGACGGGCAUAUGUUCACUGCUGUAUGCCCAAUCUUGAU…
OM892680 USA Tomato	ACUACAAUGGCAUACACACAGACAGCUACCACAUCCGCUUUGCUCGACACUGUCCGAGGUAACAAUACCUUGGUCAACGAUCUUGCGAAGCGGCGUCUUUAUGACACAGCGGUCGACGAGUUCAACGCUCGUGAUCGCAGGCCCAAAGUAAAUUUUUCCAAAGUAAUAAGUGAGGAACAGACGCUUAUUGCUACUAGGGCAUAUCCAGAAUUCCAGAUAACCUUCUAUAAUACGCAGAACGCCGUGCAUUCGCUUGCCGGUGGACUACGAUCCUUAGAACUGGAAUAUCUAAUGAUGCAGAUCCCGUACGGAUCACUCACAUAUGAUAUAGGUGGGAAUUUUGCAUCUCAUCUGUUCAAAGGACGGGCAUAUGUUCACUGCUGUAUGCCCAAUCUUGAU…
OM892681 USA Tomato	ACUACAAUGGCAUACACACAGACAGCUACCACAUCCGCUUUGCUCGACACUGUCCGAGGUAACAAUACCUUGGUCAACGAUCUUGCGAAGCGGCGUCUUUAUGACACAGCGGUCGACGAGUUCAACGCUCGUGAUCGCAGGCCCAAAGUAAAUUUUUCCAAAGUAAUAAGUGAGGAACAGACGCUUAUUGCUACUAGGGCAUAUCCAGAAUUCCAGAUAACCUUCUAUAAUACGCAGAACGCCGUGCAUUCGCUUGCCGGUGGACUACGAUCCUUAGAACUGGAAUAUCUAAUGAUGCAGAUCCCGUACGGAUCACUCACAUAUGAUAUAGGUGGGAAUUUUGCAUCUCAUCUGUUCAAAGGACGGGCAUAUGUUCACUGCUGUAUGCCCAAUCUUGAU…
OM892682 USA Tomato	ACUACAAUGGCAUACACACAGACAGCUACCACAUCCGCUUUGCUCGACACUGUCCGAGGUAACAAUACCUUGGUCAACGAUCUUGCGAAGCGGCGUCUUUAUGACACAGCGGUCGACGAGUUCAACGCUCGUGAUCGCAGGCCCAAAGUAAAUUUUUCCAAAGUAAUAAGUGAGGAACAGACGCUUAUUGCUACUAGGGCAUAUCCAGAAUUCCAGAUAACCUUCUAUAAUACGCAGAACGCCGUGCAUUCGCUUGCCGGUGGACUACGAUCCUUAGAACUGGAAUAUCUAAUGAUGCAGAUCCCGUACGGAUCACUCACAUAUGAUAUAGGUGGGAAUUUUGCAUCUCAUCUGUUCAAAGGACGGGCAUAUGUUCACUGCUGUAUGCCCAAUCUUGAU…
OM892683 USA Tomato	ACUACAAUGGCAUACACACAGACAGCUACCACAUCCGCUUUGCUCGACACUGUCCGAGGUAACAAUACCUUGGUCAACGAUCUUGCGAAGCGGCGUCUUUAUGACACAGCGGUCGACGAGUUCAACGCUCGUGAUCGCAGGCCCAAAGUAAAUUUUUCCAAAGUAAUAAGUGAGGAACAGACGCUUAUUGCUACUAGGGCAUAUCCAGAAUUCCAGAUAACCUUCUAUAAUACGCAGAACGCCGUGCAUUCGCUUGCCGGUGGACUACGAUCCUUAGAACUGGAAUAUCUAAUGAUGCAGAUCCCGUACGGAUCACUCACAUAUGAUAUAGGUGGGAAUUUUGCAUCUCAUCUGUUCAAAGGACGGGCAUAUGUUCACUGCUGUAUGCCCAAUCUUGAU…
OM892684 Mexico Tomato	ACUACAAUGGCAUACACACAGACAGCUACCACAUCCGCUUUGCUCGACACUGUCCGAGGUAACAAUACCUUGGUCAACGAUCUUGCGAAGCGGCGUCUUUAUGACACAGCGGUCGACGAGUUCAACGCUCGUGAUCGCAGGCCCAAAGUAAAUUUUUCCAAAGUAAUAAGUGAGGAACAGACGCUUAUUGCUACUAGGGCAUAUCCAGAAUUCCAGAUAACCUUCUAUAAUACGCAGAACGCCGUGCAUUCGCUUGCCGGUGGACUACGAUCCUUAGAACUGGAAUAUCUAAUGAUGCAGAUCCCGUACGGAUCACUCACAUAUGAUAUAGGUGGGAAUUUUGCAUCUCAUCUGUUCAAAGGACGGGCAUAUGUUCACUGCUGUAUGCCCAAUCUUGAU…
OM892685 Mexico Tomato	ACUACAAUGGCAUACACACAGACAGCUACCACAUCCGCUUUGCUCGACACUGUCCGAGGUAACAAUACCUUGGUCAACGAUCUUGCGAAGCGGCGUCUUUAUGACACAGCGGUCGACGAGUUCAACGCUCGUGAUCGCAGGCCCAAAGUAAAUUUUUCCAAAGUAAUAAGUGAGGAACAGACGCUUAUUGCUACUAGGGCAUAUCCAGAAUUCCAGAUAACCUUCUAUAAUACGCAGAACGCCGUGCAUUCGCUUGCCGGUGGACUACGAUCCUUAGAACUGGAAUAUCUAAUGAUGCAGAUCCCGUACGGAUCACUCACAUAUGAUAUAGGUGGGAAUUUUGCAUCUCAUCUGUUCAAAGGACGGGCAUAUGUUCACUGCUGUAUGCCCAAUCUUGAU…
OM892686 Mexico Tomato	ACUACAAUGGCAUACACACAGACAGCUACCACAUCCGCUUUGCUCGACACUGUCCGAGGUAACAAUACCUUGGUCAACGAUCUUGCGAAGCGGCGUCUUUAUGACACAGCGGUCGACGAGUUCAACGCUCGUGAUCGCAGGCCCAAAGUAAAUUUUUCCAAAGUAAUAAGUGAGGAACAGACGCUUAUUGCUACUAGGGCAUAUCCAGAAUUCCAGAUAACCUUCUAUAAUACGCAGAACGCCGUGCAUUCGCUUGCCGGUGGACUACGAUCCUUAGAACUGGAAUAUCUAAUGAUGCAGAUCCCGUACGGAUCACUCACAUAUGAUAUAGGUGGGAAUUUUGCAUCUCAUCUGUUCAAAGGACGGGCAUAUGUUCACUGCUGUAUGCCCAAUCUUGAU…
OM892687 Mexico Tomato	ACUACAAUGGCAUACACACAGACAGCUACCACAUCCGCUUUGCUCGACACUGUCCGAGGUAACAAUACCUUGGUCAACGAUCUUGCGAAGCGGCGUCUUUAUGACACAGCGGUCGACGAGUUCAACGCUCGUGAUCGCAGGCCCAAAGUAAAUUUUUCCAAAGUAAUAAGUGAGGAACAGACGCUUAUUGCUACUAGGGCAUAUCCAGAAUUCCAGAUAACCUUCUAUAAUACGCAGAACGCCGUGCAUUCGCUUGCCGGUGGACUACGAUCCUUAGAACUGGAAUAUCUAAUGAUGCAGAUCCCGUACGGAUCACUCACAUAUGAUAUAGGUGGGAAUUUUGCAUCUCAUCUGUUCAAAGGACGGGCAUAUGUUCACUGCUGUAUGCCCAAUCUUGAU…
OM892688 Mexico Tomato	ACUACAAUGGCAUACACACAGACAGCUACCACAUCCGCUUUGCUCGACACUGUCCGAGGUAACAAUACCUUGGUCAACGAUCUUGCGAAGCGGCGUCUUUAUGACACAGCGGUCGACGAGUUCAACGCUCGUGAUCGCAGGCCCAAAGUAAAUUUUUCCAAAGUAAUAAGUGAGGAACAGACGCUUAUUGCUACUAGGGCAUAUCCAGAAUUCCAGAUAACCUUCUAUAAUACGCAGAACGCCGUGCAUUCGCUUGCCGGUGGACUACGAUCCUUAGAACUGGAAUAUCUAAUGAUGCAGAUCCCGUACGGAUCACUCACAUAUGAUAUAGGUGGGAAUUUUGCAUCUCAUCUGUUCAAAGGACGGGCAUAUGUUCACUGCUGUAUGCCCAAUCUUGAU…
OM892689 Mexico Tomato	ACUACAAUGGCAUACACACAGACAGCUACCACAUCCGCUUUGCUCGACACUGUCCGAGGUAACAAUACCUUGGUCAACGAUCUUGCGAAGCGGCGUCUUUAUGACACAGCGGUCGACGAGUUCAACGCUCGUGAUCGCAGGCCCAAAGUAAAUUUUUCCAAAGUAAUAAGUGAGGAACAGACGCUUAUUGCUACUAGGGCAUAUCCAGAAUUCCAGAUAACCUUCUAUAAUACGCAGAACGCCGUGCAUUCGCUUGCCGGUGGACUACGAUCCUUAGAACUGGAAUAUCUAAUGAUGCAGAUCCCGUACGGAUCACUCACAUAUGAUAUAGGUGGGAAUUUUGCAUCUCAUCUGUUCAAAGGACGGGCAUAUGUUCACUGCUGUAUGCCCAAUCUUGAU…
OM892690 Mexico Tomato	ACUACAAUGGCAUACACACAGACAGCUACCACAUCCGCUUUGCUCGACACUGUCCGAGGUAACAAUACCUUGGUCAACGAUCUUGCGAAGCGGCGUCUUUAUGACACAGCGGUCGACGAGUUCAACGCUCGUGAUCGCAGGCCCAAAGUAAAUUUUUCCAAAGUAAUAAGUGAGGAACAGACGCUUAUUGCUACUAGGGCAUAUCCAGAAUUCCAGAUAACCUUCUAUAAUACGCAGAACGCCGUGCAUUCGCUUGCCGGUGGACUACGAUCCUUAGAACUGGAAUAUCUAAUGAUGCAGAUCCCGUACGGAUCACUCACAUAUGAUAUAGGUGGGAAUUUUGCAUCUCAUCUGUUCAAAGGACGGGCAUAUGUUCACUGCUGUAUGCCCAAUCUUGAU…
OM892691 Mexico Tomato	ACUACAAUGGCAUACACACAGACAGCUACCACAUCCGCUUUGCUCGACACUGUCCGAGGUAACAAUACCUUGGUCAACGAUCUUGCGAAGCGGCGUCUUUAUGACACAGCGGUCGACGAGUUCAACGCUCGUGAUCGCAGGCCCAAAGUAAAUUUUUCCAAAGUAAUAAGUGAGGAACAGACGCUUAUUGCUACUAGGGCAUAUCCAGAAUUCCAGAUAACCUUCUAUAAUACGCAGAACGCCGUGCAUUCGCUUGCCGGUGGACUACGAUCCUUAGAACUGGAAUAUCUAAUGAUGCAGAUCCCGUACGGAUCACUCACAUAUGAUAUAGGUGGGAAUUUUGCAUCUCAUCUGUUCAAAGGACGGGCAUAUGUUCACUGCUGUAUGCCCAAUCUUGAU…
OP009342 Jordan Solanum nigrum	ACUACAAUGGCAUACACACAGACAGCUACCACAUCCGCUUUGCUCGACACUGUCCGAGGUAACAAUACCUUGGUCAACGAUCUUGCGAAGCGGCGUCUUUAUGACACAGCGGUCGACGAGUUCAACGCUCGUGAUCGCAGGCCCAAAGUAAAUUUUUCCAAAGUAAUAAGUGAGGAACAGACGCUUAUUGCUACUAGGGCAUAUCCAGAAUUCCAGAUAACCUUCUAUAAUACGCAGAACGCCGUGCAUUCGCUUGCCGGUGGACUUCGAUCCUUAGAACUGGAAUAUCUAAUGAUGCAGAUCCCGUACGGAUCACUCACAUAUGAUAUAGGUGGGAAUUUUGCAUCUCAUCUGUUCAAAGGACGGGCAUAUGUUCACUGCUGUAUGCCCAAUCUUGAU…
OP244618 USA Solanum polyadenium	ACTACAATGGCATACACACAGACAGCTACCACATCCGCTTTGCTCGACACTGTCCGAGGTAACAATACCTTGGTCAACGATCTTGCGAAGCGGCGTCTTTATGACACAGCGGTCGACGAGTTCAACGCTCGTGATCGCAGGCCCAAAGTAAATTTTTCCAAAGTAATAAGTGAGGAACAGACGCTTATTGCTACTAGGGCATATCCAGAATTCCAGATAACCTTCTATAATACGCAGAACGCCGTGCATTCGCTTGCCGGTGGACTACGATCCTTAGAACTGGAATATCTAATGATGCAGATCCCGTACGGATCACTCACATATGATATAGGTGGGAATTTTGCATCTCATCTGTTCAAAGGACGGGCATATGTTCACTGCTGTATGCCCAATCTTGAT…
OP557566 Iran Tomato	ACUACAAUGGCAUACACACAGACAGCUACCACAUCCGCUUUGCUCGACACUGUCCGAGGUAACAAUACCUUGGUCAACGAUCUUGCGAAGCGGGGUUUUUAUGACACAGCGGUCGACGAGUUCAACGCUCGUGAUCGCAGGCCCAAAGUAAAUUUUUCCAAAGUAAUAAGUGAGGAACAGACGCUUAUUGCUACUAGGGCAUAUCCAGAAUUCCAGAUACCCUUCUAUAAUACGCAGAACGCCGUGCAUUCGUUUGCCGGUGGACUACGAUCCUUAGAACUGGAAUAUCUAAUGAGGCAGAUCCCGUACGGAUCACUCACAAAUGAUAUAGGUGGGAAUUUUGCAUCUCAUUUGUUCAAAGGACGGGCAUAUGUUCACUGCUGUAUGCCCAAUUUUGAU…
OQ190155 Greece Tomato	ACUACAAUGGCAUACACACAGACAGCUACCACAUCCGCUUUGCUCGACACUGUCCGAGGUAACAAUACCUUGGUCAACGAUCUUGCGAAGCGGCGUCUUUAUGACACAGCGGUCGACGAGUUCAACGCUCGUGAUCGCAGGCCCAAAGUAAAUUUUUCCAAAGUAAUAAGUGAGGAACAGACGCUUAUUGCUACUAGGGCAUAUCCAGAAUUCCAGAUAACCUUCUAUAAUACGCAGAACGCCGUGCAUUCGCUUGCCGGUGGACUACGAUCCUUAGAACUGGAAUAUCUAAUGAUGCAGAUCCCGUACGGAUCACUCACAUAUGAUAUAGGUGGGAAUUUUGCAUCUCAUCUGUUCAAAGGACGGGCAUACGUUCACUGCUGUAUGCCCAAUCUUGAU…
OQ427353 Mexico Pepper	ACUACAAUGGCAUACACACAGACAGCUACCACAUCCGCUUUGCUCGACACUGUCCGAGGUAACAAUACCUUGGUCAACGAUCUUGCGAAGCGGCGUCUUUAUGACACAGCGGUCGACGAGUUCAACGCUCGUGAUCGCAGGCCCAAAGUAAAUUUUUCCAAAGUAAUAAGUGAGGAACAGACGCUUAUUGCUACUAGGGCAUAUCCAGAAUUCCAGAUAACCUUCUAUAAUACGCAGAACGCCGUGCAUUCGCUUGCCGGUGGACUACGAUCCUUAGAACUGGAAUAUCUAAUGAUGCAGAUCCCGUACGGAUCACUCACAUAUGAUAUAGGUGGGAAUUUUGCAUCUCAUCUGUUCAAAGGACGGGCAUAUACUCACUGCUGUAUGCCCAAUCUUGAU…
OQ674194 Canada Tomato	ACUACAAUGGCAUACACACAGACAGCUACCACAUCCGCUUUGCUCGACACUGUCCGAGGUAACAAUACCUUGGUCAACGAUCUUGCGAAGCGGCGUCUUUAUGACACAGCGGUCGACGAGUUCAACGCUCGUGAUCGCAGGCCCAAAGUAAAUUUUUCCAAAGUAAUAAGUGAGGAACAGACGCUUAUUGCUACUAGGGCAUAUCCAGAAUUCCAGAUAACCUUCUAUAAUACGCAGAACGCCGUGCAUUCGCUUGCCGGUGGACUACGAUCCUUAGAACUGGAAUAUCUAAUGAUGCAGAUCCCGUACGGAUCACUCACAUAUGAUAUAGGUGGGAAUUUUGCAUCUCAUCUGUUCAAAGGACGGGCAUAUGUUCACUGCUGUAUGCCCAAUCUUGAU…
OR437354 China Tomato	ACUACAAUGGCAUACACACAGACAGCUACCACAUCCGCUUUGCUCGACACUGUCCGAGGUAACAAUACCUUGGUCAACGAUCUUGCGAAGCGGCGUCUUUAUGACACAGCGGUCGACGAGUUCAACGCUCGUGAUCGCAGGCCCAAAGUAAAUUUUUCCAAAGUAAUAAGUGAGGAACAGACGCUUAUUGCUACUAGGGCUUAUCCAGAAUUCCAGAUAACCUUCUAUAAUACGCAGAACGCCGUGCAUUCGCUUGCCGGUGGACUACGAUCCUUAGAACUGGAAUAUCUAAUGAUGCAGAUCCCGUACGGAUCACUCACAUAUGAUAUAGGUGGGAAUUUUGCAUCUCAUCUGUUCAAAGGACGGGCAUAUGUUCACUGCUGUAUGCCCAAUCUUGAU…
OR451555 China Citrullus lanatus	ACUACAAUGGCAUACACACAGACAGCUACCACAUCCGCUUUGCUCGACACUGUCCGAGGUAACAAUACCUUGGUCAACGAUCUUGCGAAGCGGCGUCUUUAUGACACAGCGGUCGACGAGUUCAACGCUCGUGAUCGCAGGCCCAAAGUAAAUUUUUCCAAAGUAAUAAGUGAGGAACAGACGCUUAUUGCUACUAGGGCAUAUCCAGAAUUCCAGAUAACCUUCUAUAAUACGCAGAACGCCGUGCAUUCGCUUGCCGGUGGACUACGAUCCUUAGAACUGGAAUAUCUAAUGAUGCAGAUCCCGUACGGAUCACUCACAUAUGAUAUAGGUGGGAAUUUUGCAUCUCAUCUGUUCAAAGGACGGGCAUAUGUUCACUGCUGUAUGCCCAAUCUUGAU…
OR500698 China Tomato	ACUACAAUGGCAUACACACAGACAGCUACCACAUCCGCUUUGCUCGACACUGUCCGAGGUAACAAUACCUUGGUCAAUGAUCUUGCGAAGCGGCGUCUUUAUGACACAGCGGUCGACGAGUUCAACGCUCGUGAUCGCAGGCCCAAAGUAAAUUUUUCCAAAGUAAUAAGUGAGGAACAGACGCUUAUUGCUACUAGGGCAUAUCCAGAAUUCCAGAUAACCUUCUAUAAUACGCAGAACGCCGUGCAUUCGCUUGCCGGUGGACUACGAUCCUUAGAACUGGAAUAUCUAAUGAUGCAGAUCCCGUACGGAUCACUCACAUAUGAUAUAGGUGGGAAUUUUGCAUCUCAUCUGUUCAAAGGACGGGCAUAUGUUCACUGCUGUAUGCCCAAUCUUGAU…
OR500699 China Tomato	ACUACAAUGGCAUACACACAGACAGCUACCACAUCCGCUUUGCUCGACACUGUCCGAGGUAACAAUACCUUGGUCAACGAUCUUGCGAAGCGGCGUCUUUAUGACACAGCGGUCGACGAGUUCAACGCUCGUGAUCGCAGGCCCAAAGUAAAUUUUUCCAAAGUAAUAAGUGAGGAACAGACGCUUAUUGCUACUAGGGCAUAUCCAGAAUUCCAGAUAACCUUCUAUAAUACGCAGAACGCCGUGCAUUCGCUUGCCGGUGGACUACGAUCCUUAGAACUGGAAUAUCUAAUGAUGCAGAUCCCGUACGGAUCACUCACAUAUGAUAUAGGUGGGAAUUUUGCAUCUCAUCUGUUCAAAGGACGGGCAUAUGUUCACUGCUGUAUGCCCAAUCUUGAU…
OR593752 China Tomato	ACUACAAUGGCAUACACACAGACAGCUACCACAUCCGCUUUGCUCGACACUGUCCGAGGUAACAAUACCUUGGUCAAUGAUCUUGCGAAGCGGCGUCUUUAUGACACAUCGGUCGACGAGUUCAACGCUCGUGAUCGCAGGCCCAAAGUAAAUUUUUCCAAAGUAAUAAGUGAGGAACAGACGCUUAUUGCUACUAGGGCAUAUCCAGAAUUCCAGAUAACCUUCUAUAAUACGCAGAACGCCGUGCAUUCGCUUGCCGGUGGACUACGAUCCUUAGAACUGGAAUAUCUAAUGAUGCAGAUCCCGUACGGAUCACUCACAUAUGAUAUAGGUGGGAAUUUUGCAUCUCAUCUGUUCAAAGGACGGGCAUAUGUUCACUGCUGUAUGCCCAAUCUUGAU…
OR792460 China Tomato	ACUACAAUGGCAUACACACAGACAGCUACCACAUCCGCUUUGCUCGACACUGUCCGAGGUAACAAUACCUUGGUCAACGAUCUUGCGAAGCGGCGUCUUUAUGACACAGCGGUCGACGAGUUCAACGCUCGUGAUCGCAGGCCCAAAGUAAAUUUUUCCAAAGUAAUAAGUGAGGAACAGACGCUUAUUGCUACUAGGGCAUAUCCAGAAUUCCAGAUAACCUUCUAUAAUACGCAGAACGCCGUGCAUUCGCUUGCCGGUGGACUACGAUCCUUAGAACUGGAAUAUCUAAUGAUGCAGAUCCCGUACGGAUCACUCACAUAUGAUAUAGGUGGGAAUUUUGCAUCUCAUCUGUUCAAAGGACGGGCAUAUGUUCACUGCUGUAUGCCCAAUCUUGAU…
OR795502 China Tomato	ACUACAAUGGCAUACACACAGACAGCUACCACAUCCGCUUUGCUCGACACUGUCCGAGGUAACAAUACCUUGGUCAACGAUCUUGCGAAGCGGCGUCUUUAUGACACAGCGGUCGACGAGUUCAACGCUCGUGAUCGCAGGCCCAAAGUAAAUUUUUCCAAAGUAAUAAGUGAGGAACAGACGCUUAUUGCUACUAGGGCAUAUCCAGAAUUCCAGAUAACCUUCUAUAAUACGCAGAACGCCGUGCAUUCGCUUGCCGGUGGACUACGAUCCUUAGAACUGGAAUAUCUAAUGAUGCAGAUCCCGUACGGAUCACUCACAUAUGAUAUAGGUGGGAAUUUUGCAUCUCAUCUGUUCAAAGGACGGGCAUAUGUUCACUGCUGUAUGCCCAAUCUUGAU…
OR795503 China Tomato	ACUACAAUGGCAUACACACAGACAGCUACCACAUCCGCUUUGCUCGACACUGUCCGAGGUAACAAUACCUUGGUCAACGAUCUUGCGAAGCGGCGUCUUUAUGACACAGCGGUCGACGAGUUCAACGCUCGUGAUCGCAGGCCCAAAGUAAAUUUUUCCAAAGUAAUAAGUGAGGAACAGACGCUUAUUGCUACUAGGGCAUAUCCAGAAUUCCAGAUAACCUUCUAUAAUACGCAGAACGCCGUGCAUUCGCUUGCCGGUGGACUACGAUCCUUAGAACUGGAAUAUCUAAUGAUGCAGAUCCCGUACGGAUCACUCACAUAUGAUAUAGGUGGGAAUUUUGCAUCUCAUCUGUUCAAAGGACGGGCAUAUGUUCACUGCUGUAUGCCCAAUCUUGAU…
