# Supplementary material for: Genetic analysis of tomato brown rugose fruit virus reveals evolutionary adaptation and codon usage bias patterns
Source: Sci Rep. 2024 Sep 11;14:21281. doi: 10.1038/s41598-024-72298-y (PMC11390899; doi:10.1038/s41598-024-72298-y)
Supplement: Supplementary file 2 — Supplementary Information 2. [file 41598_2024_72298_MOESM2_ESM.txt]

#########Python cod for SNP discovery in amino acid sequences
from Bio import AlignIO
import matplotlib.pyplot as plt

# Define the path to your alignment file
alignment_file = "/home/abozar/TOFRV/RDRP/Replicase.fasta"
output_file = "/home/abozar/TOFRV/RDRP/snp_plot.pdf"

print(f"Attempting to load file from: {alignment_file}")

# Load the amino acid alignment file
try:
    alignment = AlignIO.read(alignment_file, "fasta")
except FileNotFoundError:
    print(f"Error: File not found at {alignment_file}")
    exit()
except ValueError as e:
    print(f"Error: {e}")
    exit()

# Initialize lists to store SNP positions and corresponding sequences
snp_positions = []
snp_counts = {}  # Dictionary to store SNP counts at each position

# Iterate over the alignment columns to identify SNPs
for i in range(alignment.get_alignment_length()):
    column = alignment[:, i]
    if len(set(column)) > 1:
        snp_positions.append(i)
        snp_counts[i] = len(set(column))

# Prepare data for plotting
positions = list(snp_counts.keys())
counts = list(snp_counts.values())

# Plotting the SNP positions and their frequencies
fig, ax = plt.subplots(figsize=(12, 6))
ax.bar(positions, counts, color='blue', alpha=0.7)

ax.set_title("SNP Locations and Frequencies in Amino Acid Alignment")
ax.set_xlabel("SNP Position")
ax.set_ylabel("Number of SNPs")

# Adjust font size of tick labels
plt.xticks(positions, rotation=90, fontsize=8)
plt.tight_layout()

# Save the plot as a PDF with more than 300 DPI resolution
fig.savefig(output_file, dpi=300)
plt.show()


###########Python code for PCA analysis of matrix data

import pandas as pd
import numpy as np
from sklearn.decomposition import PCA
import matplotlib.pyplot as plt

# Your distance matrix as a nested list
distance_matrix = [
    [0, 0.00341, 0.0022, 0.00252, 0.00225, 0.0028, 0.00219, 0.00214, 0.00314, 0.00293, 0.00261, 0.00247, 0.00275, 0.00128, 0.00325],
    [0.00341, 0, 0.00374, 0.00407, 0.00369, 0.0044, 0.0035, 0.00366, 0.0047, 0.00421, 0.00418, 0.00378, 0.00392, 0.00284, 0.00457],
    [0.0022, 0.00374, 0, 0.00267, 0.00226, 0.00307, 0.0022, 0.00215, 0.00317, 0.00292, 0.00263, 0.00253, 0.00292, 0.00127, 0.00322],
    [0.00252, 0.00407, 0.00267, 0, 0.00269, 0.00254, 0.00265, 0.00258, 0.0036, 0.00305, 0.00305, 0.00294, 0.00333, 0.00172, 0.00362],
    [0.00225, 0.00369, 0.00226, 0.00269, 0, 0.00285, 0.0019, 0.00165, 0.00318, 0.00281, 0.00263, 0.00206, 0.00293, 0.0013, 0.00315],
    [0.0028, 0.0044, 0.00307, 0.00254, 0.00285, 0, 0.00251, 0.00286, 0.00402, 0.00347, 0.00346, 0.00316, 0.00369, 0.00213, 0.00393],
    [0.00219, 0.0035, 0.0022, 0.00265, 0.0019, 0.00251, 0, 0.00195, 0.00311, 0.00249, 0.00259, 0.0023, 0.00287, 0.00125, 0.00251],
    [0.00214, 0.00366, 0.00215, 0.00258, 0.00165, 0.00286, 0.00195, 0, 0.00307, 0.00275, 0.00252, 0.00193, 0.00284, 0.00119, 0.00312],
    [0.00314, 0.0047, 0.00317, 0.0036, 0.00318, 0.00402, 0.00311, 0.00307, 0, 0.00387, 0.00338, 0.00347, 0.00388, 0.00221, 0.00418],
    [0.00293, 0.00421, 0.00292, 0.00305, 0.00281, 0.00347, 0.00249, 0.00275, 0.00387, 0, 0.00333, 0.00312, 0.00356, 0.00199, 0.00312],
    [0.00261, 0.00418, 0.00263, 0.00305, 0.00263, 0.00346, 0.00259, 0.00252, 0.00338, 0.00333, 0, 0.00292, 0.0033, 0.00166, 0.00366],
    [0.00247, 0.00378, 0.00253, 0.00294, 0.00206, 0.00316, 0.0023, 0.00193, 0.00347, 0.00312, 0.00292, 0, 0.00317, 0.00159, 0.00347],
    [0.00275, 0.00392, 0.00292, 0.00333, 0.00293, 0.00369, 0.00287, 0.00284, 0.00388, 0.00356, 0.0033, 0.00317, 0, 0.00199, 0.00388],
    [0.00128, 0.00284, 0.00127, 0.00172, 0.0013, 0.00213, 0.00125, 0.00119, 0.00221, 0.00199, 0.00166, 0.00159, 0.00199, 0, 0.00232],
    [0.00325, 0.00457, 0.00322, 0.00362, 0.00315, 0.00393, 0.00251, 0.00312, 0.00418, 0.00312, 0.00366, 0.00347, 0.00388, 0.00232, 0]
]

# List of countries corresponding to the distance matrix
countries = ['Jordan', 'Peru', 'Israel_and_State_of_Palestine', 'Germany', 'Mexico', 'Italy', 'United_Kingdom', 'Canada', 'Greece', 'Netherlands', 'Egypt', 'USA', 'China', 'Turkey', 'Belgium']

# Convert the distance matrix to a pandas DataFrame
distance_df = pd.DataFrame(distance_matrix, index=countries, columns=countries)

# Perform PCA
pca = PCA(n_components=2)
principal_components = pca.fit_transform(distance_df)

# Calculate explained variance
explained_variance = pca.explained_variance_ratio_

# Create a DataFrame with the PCA results
pca_df = pd.DataFrame(data=principal_components, columns=['PC1', 'PC2'])
pca_df['Country'] = countries

# Plot the PCA results
plt.figure(figsize=(10, 8))
for country in pca_df['Country'].unique():
    subset = pca_df[pca_df['Country'] == country]
    plt.scatter(subset['PC1'], subset['PC2'], label=country)

# Add the explained variance to the plot
plt.xlabel(f'Principal Component 1 ({explained_variance[0]*100:.2f}% Variance)')
plt.ylabel(f'Principal Component 2 ({explained_variance[1]*100:.2f}% Variance)')
plt.title('PCA of ToBRFV Genetic Distances')
plt.legend()
plt.show()


#######Codon Usage Bias Analysis coRdon package  

library(coRdon)
SeqDEGs <- readSet(file="E:/bioinformatic/codonusage/Seq.fasta")

# Codon Usage Bias Analysis by cubar
library(cubar)


s <- head(SeqDEGs, 10)
print(s)
check_cds(SeqDEGs)
cf_all <- count_codons(SeqDEGs)
dim(cf_all)

RSCU=est_rscu(cf_all, weight = 1, pseudo_cnt = 1, codon_table = get_codon_table())
write.csv(RSCU, file = "RSCU.csv")


CAI <- get_cai(cf_all, RSCU)
head(CAI)
hist(CAI)
write.csv(CAI, file = "CAI.csv")

ENC=get_enc(cf_all, codon_table = get_codon_table())
head(ENC)
hist(ENC)
range(ENC)
write.csv(ENC, file = "ENC.csv")


GC <- get_gc(cf_all)
head(GC)
hist(GC)
write.csv(GC, file = "GC.csv")

GC3S=get_gc3s(cf_all, codon_table = get_codon_table())
write.csv(GC3S, file = "GC3S.csv")
