# Supplementary material for: Genetic analysis of tomato brown rugose fruit virus reveals evolutionary adaptation and codon usage bias patterns
Source: Sci Rep. 2024 Sep 11;14:21281. doi: 10.1038/s41598-024-72298-y (PMC11390899; doi:10.1038/s41598-024-72298-y)
Supplement: Supplementary file 3 — Supplementary Table 1. [file 41598_2024_72298_MOESM3_ESM.csv]

Supplementary Table 1. Codon usage bias analysis for Tomato Brown Rugose Fruit Virus (ToBRFV) CP gene
	CAI	ENC	GC	GC3S
_MK648157_Jordan_Pepper	0.831389464	49.91592398	0.568965517	0.568965517
_MW314111_Peru_Tomato	0.825739436	50.26644009	0.574712644	0.568965517
KT383474_Jordan_Tomato	0.825739436	50.26644009	0.574712644	0.568965517
KX619418_Israel_Tomato	0.825739436	50.26644009	0.574712644	0.568965517
MK133093_Germany_Tomato	0.757984532	50.10943047	0.574712644	0.620689655
MK133095_Germany_Tomato	0.825739436	50.26644009	0.574712644	0.568965517
MK319944_Mexico_Tomato	0.825739436	50.26644009	0.574712644	0.568965517
MN013187_State_of_Palestine_Tomato	0.821198145	50.60533753	0.58045977	0.577586207
MN013188_State_of_Palestine_Tomato	0.821198145	50.60533753	0.58045977	0.577586207
MN167466_Italy_Tomato_	0.757984532	50.10943047	0.574712644	0.620689655
MN182533_United_Kingdom_Tomato	0.824334438	50.21622864	0.57183908	0.568965517
MN549394_Canada_Tomato	0.825739436	50.26644009	0.574712644	0.568965517
MN549395_Canada_Tomato	0.800561169	48.56916422	0.579710145	0.565217391
MN549396_Canada_Tomato	0.825739436	50.26644009	0.574712644	0.568965517
MN815773_Greece_Tomato	0.785865147	48.80468046	0.576023392	0.614035088
MN882011_Netherlands_Tomato	0.825739436	50.26644009	0.574712644	0.568965517
MN882012_Netherlands_Tomato	0.824334438	50.21622864	0.57183908	0.568965517
MN882013_Netherlands_Tomato	0.824334438	50.21622864	0.57183908	0.568965517
MN882014_Netherlands_Tomato	0.824334438	50.21622864	0.57183908	0.568965517
MN882015_Netherlands_Tomato	0.824334438	50.21622864	0.57183908	0.568965517
MN882016_Netherlands_Tomato	0.824334438	50.21622864	0.57183908	0.568965517
MN882017_Netherlands_Tomato	0.824334438	50.21622864	0.57183908	0.568965517
MN882018_Netherlands_Tomato	0.787573508	50.47174688	0.574712644	0.603448276
MN882019_Netherlands_Tomato	0.825739436	50.26644009	0.574712644	0.568965517
MN882020_Netherlands_Tomato	0.825739436	50.26644009	0.574712644	0.568965517
MN882021_Netherlands_Tomato	0.825739436	50.26644009	0.574712644	0.568965517
MN882022_Netherlands_Tomato	0.825739436	50.26644009	0.574712644	0.568965517
MN882023_Netherlands_Tomato	0.825739436	50.26644009	0.574712644	0.568965517
MN882024_Netherlands_Tomato	0.825739436	50.26644009	0.574712644	0.568965517
MN882025_Netherlands_Tomato	0.825739436	50.26644009	0.574712644	0.568965517
MN882026_Netherlands_Tomato	0.824334438	50.21622864	0.57183908	0.568965517
MN882027_Netherlands_Tomato	0.824334438	50.21622864	0.57183908	0.568965517
MN882028_Netherlands_Tomato	0.825739436	50.26644009	0.574712644	0.568965517
MN882029_Netherlands_Tomato	0.825739436	50.26644009	0.574712644	0.568965517
MN882030_Egypt_Tomato	0.825739436	50.26644009	0.574712644	0.568965517
MN882031_Egypt_Tomato	0.825739436	50.26644009	0.574712644	0.568965517
MN882032_Egypt_Tomato	0.825739436	50.26644009	0.574712644	0.568965517
MN882033_Egypt_Tomato	0.825739436	50.26644009	0.574712644	0.568965517
MN882034_Netherlands_Tomato	0.825739436	50.26644009	0.574712644	0.568965517
MN882035_Netherlands_Tomato	0.825739436	50.26644009	0.574712644	0.568965517
MN882036_Netherlands_Tomato	0.825739436	50.26644009	0.574712644	0.568965517
MN882037_Netherlands_Tomato	0.824334438	50.21622864	0.57183908	0.568965517
MN882040_Netherlands_Tomato	0.824334438	50.21622864	0.57183908	0.568965517
MN882041_Netherlands_Tomato	0.83641165	48.97072134	0.574712644	0.577586207
MN882042_Netherlands_Tomato	0.735309081	50.22220179	0.58045977	0.577586207
MN882043_Netherlands_Tomato	0.735309081	50.22220179	0.58045977	0.577586207
MN882044_Netherlands_Tomato	0.824334438	50.21622864	0.57183908	0.568965517
MN882045_Netherlands_Tomato	0.824334438	50.21622864	0.57183908	0.568965517
MN882046_Netherlands_Tomato	0.824334438	50.21622864	0.57183908	0.568965517
MN882047_Netherlands_Tomato	0.824334438	50.21622864	0.57183908	0.568965517
MN882048_Netherlands_Tomato	0.825739436	50.26644009	0.574712644	0.568965517
MN882049_Netherlands_Tomato	0.808160561	50.42650806	0.573913043	0.565217391
MN882050_Netherlands_Tomato	0.808160561	50.42650806	0.573913043	0.565217391
MN882051_Netherlands_Tomato	0.824334438	50.21622864	0.57183908	0.568965517
MN882052_Netherlands_Tomato	0.824334438	50.21622864	0.57183908	0.568965517
MN882053_Netherlands_Tomato	0.824334438	50.21622864	0.57183908	0.568965517
MN882054_Netherlands_Tomato	0.824334438	50.21622864	0.57183908	0.568965517
MN882055_Netherlands_Tomato	0.824334438	50.21622864	0.57183908	0.568965517
MN882056_Netherlands_Tomato	0.824334438	50.21622864	0.57183908	0.568965517
MN882057_Netherlands_Tomato	0.824334438	50.21622864	0.57183908	0.568965517
MN882058_Netherlands_Tomato	0.824334438	50.21622864	0.57183908	0.568965517
MN882059_Netherlands_Tomato	0.824334438	50.21622864	0.57183908	0.568965517
MN882060_Netherlands_Tomato	0.824334438	50.21622864	0.57183908	0.568965517
MN882061_Netherlands_Tomato	0.824334438	50.21622864	0.57183908	0.568965517
MN882062_Netherlands_Tomato	0.824334438	50.21622864	0.57183908	0.568965517
MN882063_Netherlands_Tomato	0.825739436	50.26644009	0.574712644	0.568965517
MN882064_Netherlands_Tomato	0.825739436	50.26644009	0.574712644	0.568965517
MT002973_USA_Tomato	0.825739436	50.26644009	0.574712644	0.568965517
MT018320_China_Tomato	0.799003474	50.55234382	0.576811594	0.573913043
MT107885_Turkey_Tomato	0.825739436	50.26644009	0.574712644	0.568965517
MT118666_Turkey_Pepper	0.825739436	50.26644009	0.574712644	0.568965517
MW284987_France_Tomato	0.78891585	50.71145351	0.574712644	0.603448276
MW314091_China_Tomato	0.743561543	47.52936865	0.573913043	0.573913043
MW314092_Egypt_Tomato	0.825739436	50.26644009	0.574712644	0.568965517
MW314093_Egypt_Tomato	0.825739436	50.26644009	0.574712644	0.568965517
MW314094_Egypt_Tomato	0.825739436	50.26644009	0.574712644	0.568965517
MW314095_Netherlands_Tomato	0.825739436	50.26644009	0.574712644	0.568965517
MW314096_Netherlands_Tomato	0.825739436	50.26644009	0.574712644	0.568965517
MW314097_Netherlands_Tomato	0.825739436	50.26644009	0.574712644	0.568965517
MW314098_Netherlands_Tomato	0.825739436	50.26644009	0.574712644	0.568965517
MW314099_Netherlands_Tomato	0.825739436	50.26644009	0.574712644	0.568965517
MW314100_Netherlands_Tomato	0.825739436	50.26644009	0.574712644	0.568965517
MW314101_Netherlands_Tomato	0.825739436	50.26644009	0.574712644	0.568965517
MW314102_Netherlands_Tomato	0.825739436	50.26644009	0.574712644	0.568965517
MW314103_Netherlands_Tomato	0.825739436	50.26644009	0.574712644	0.568965517
MW314104_Jordan_Pepper	0.797299115	50.23659174	0.577586207	0.603448276
MW314105_Jordan_Pepper	0.797299115	50.23659174	0.577586207	0.603448276
MW314106_Netherlands_Tomato	0.824334438	50.21622864	0.57183908	0.568965517
MW314107_Jordan_Tomato	0.825739436	50.26644009	0.574712644	0.568965517
MW314108_Jordan_Tomato	0.824746177	50.41680903	0.57183908	0.568965517
MW314109_Jordan_Tomato	0.825739436	50.26644009	0.574712644	0.568965517
MW314110_Jordan_Tomato	0.825739436	50.26644009	0.574712644	0.568965517
MW314112_Netherlands_Tomato	0.772720186	50.00766138	0.57183908	0.586206897
MW314113_Israel_Pepper	0.825739436	50.26644009	0.574712644	0.568965517
MW314114_China_Tomato	0.825739436	50.26644009	0.574712644	0.568965517
MW314115_Israel_Tomato	0.825739436	50.26644009	0.574712644	0.568965517
MW314116_Israel_Tomato	0.825739436	50.26644009	0.574712644	0.568965517
MW314117_Netherlands_Tomato	0.825739436	49.98145011	0.57183908	0.568965517
MW314118_Netherlands_Tomato	0.824334438	50.21622864	0.57183908	0.568965517
MW314119_Netherlands_Tomato	0.824334438	50.21622864	0.57183908	0.568965517
MW314120_Netherlands_Tomato	0.824334438	50.21622864	0.57183908	0.568965517
MW314121_Netherlands_Tomato	0.825739436	50.26644009	0.574712644	0.568965517
MW314122_Netherlands_Tomato	0.825739436	50.26644009	0.574712644	0.568965517
MW314123_Netherlands_Tomato	0.735309081	50.22220179	0.58045977	0.577586207
MW314124_Netherlands_Tomato	0.824334438	50.21622864	0.57183908	0.568965517
MW314125_Netherlands_Tomato	0.824334438	50.21622864	0.57183908	0.568965517
MW314126_Netherlands_Tomato	0.826927894	50.11455129	0.57183908	0.568965517
MW314127_Netherlands_Tomato	0.826927894	50.11455129	0.57183908	0.568965517
MW314128_Netherlands_Tomato	0.824334438	50.21622864	0.57183908	0.568965517
MW314129_Netherlands_Tomato	0.825739436	50.26644009	0.574712644	0.568965517
MW314130_Netherlands_Tomato	0.824334438	50.21622864	0.57183908	0.568965517
MW314131_Netherlands_Tomato	0.824334438	50.21622864	0.57183908	0.568965517
MW314132_Netherlands_Tomato	0.824334438	50.21622864	0.57183908	0.568965517
MW314133_Netherlands_Tomato	0.825739436	50.26644009	0.574712644	0.568965517
MW314134_Netherlands_Tomato	0.825739436	50.26644009	0.574712644	0.568965517
MW314135_Netherlands_Tomato	0.825739436	50.26644009	0.574712644	0.568965517
MW314136_Netherlands_Tomato	0.825739436	50.26644009	0.574712644	0.568965517
MW314137_Netherlands_Tomato	0.824334438	50.21622864	0.57183908	0.568965517
MW349655_Mexico_Pepper	0.825739436	50.26482368	0.577586207	0.568965517
MZ004925_China_Tomato	0.825739436	50.26644009	0.574712644	0.568965517
MZ202349_Israel_Tomato	0.825739436	50.26644009	0.574712644	0.568965517
MZ323110_Jordan_Tomato	0.825739436	50.26644009	0.574712644	0.568965517
MZ438228_Jordan_Tomato	0.825739436	50.26644009	0.574712644	0.568965517
MZ945419_Belgium_Tomato	0.818023688	50.36612835	0.57183908	0.586206897
MZ945420_Belgium_Tomato	0.818023688	50.36612835	0.57183908	0.586206897
NC_028478_Jordan_Tomato	0.825739436	50.26644009	0.574712644	0.568965517
OK339579_Mexico_Tomato	0.744813509	50.05497658	0.574712644	0.560344828
OK624678_Italy_Tomato	0.825739436	50.26644009	0.574712644	0.568965517
OL311702_Cyprus_Tomato	0.814710862	50.05337131	0.577586207	0.577586207
OM305070_Switzerland_Tomato	0.825739436	50.33641987	0.57183908	0.568965517
OM515230_Netherlands_Tomato	0.825739436	50.30680561	0.57183908	0.568965517
OM515231_United_Kingdom_Tomato	0.825739436	50.26644009	0.574712644	0.568965517
OM515232_United_Kingdom_Tomato	0.825739436	50.26644009	0.574712644	0.568965517
OM515233_Peru_Tomato	0.764209947	49.87686643	0.57183908	0.586206897
OM515234_Israel_Pepper	0.825739436	50.26644009	0.574712644	0.568965517
OM515235_Peru_Tomato	0.825739436	50.26644009	0.574712644	0.568965517
OM515236_Netherlands_Tomato	0.825739436	50.26644009	0.574712644	0.568965517
OM515237_Israel_Tomato	0.825739436	50.26644009	0.574712644	0.568965517
OM515238_Netherlands_Tomato	0.825739436	50.26644009	0.574712644	0.568965517
OM515239_Netherlands_Tomato	0.815239351	50.67292348	0.574712644	0.577586207
OM515240_Netherlands_Tomato	0.825739436	50.26644009	0.574712644	0.568965517
OM515241_Netherlands_Tomato	0.744295462	49.04302449	0.573913043	0.582608696
OM515242_Netherlands_Tomato	0.825739436	50.26644009	0.574712644	0.568965517
OM515243_Netherlands_Tomato	0.825739436	50.26644009	0.574712644	0.568965517
OM515244_Netherlands_Tomato	0.757984532	49.87145142	0.574712644	0.620689655
OM515245_Netherlands_Tomato	0.825739436	50.26644009	0.574712644	0.568965517
OM515246_Netherlands_Tomato	0.825739436	50.26644009	0.574712644	0.568965517
OM515247_Netherlands_Tomato	0.825739436	50.26644009	0.574712644	0.568965517
OM515248_Netherlands_Tomato	0.825739436	50.26644009	0.574712644	0.568965517
OM515249_Netherlands_Tomato	0.825739436	50.26644009	0.574712644	0.568965517
OM515250_Israel_Tomato	0.751170708	47.32602027	0.571014493	0.591304348
OM515251_Netherlands_Tomato	0.825739436	50.26644009	0.574712644	0.568965517
OM515252_Netherlands_Tomato	0.825739436	50.26644009	0.574712644	0.568965517
OM515253_Netherlands_Tomato	0.825739436	50.26644009	0.574712644	0.568965517
OM515254_Netherlands_Tomato	0.825739436	50.26644009	0.574712644	0.568965517
OM515255_Netherlands_Tomato	0.825739436	50.26644009	0.574712644	0.568965517
OM515256_China_Tomato	0.825739436	50.26644009	0.574712644	0.568965517
OM515257_Israel_Tomato	0.825739436	50.26644009	0.574712644	0.568965517
OM515258_Peru_Tomato	0.825739436	50.26644009	0.574712644	0.568965517
OM515259_Netherlands_Tomato	0.825739436	50.26644009	0.574712644	0.568965517
OM515260_Netherlands_Tomato	0.825739436	50.26644009	0.574712644	0.568965517
OM515261_Belgium_Tomato	0.824334438	50.21622864	0.57183908	0.568965517
OM515262_Netherlands_Tomato	0.793315586	50.98454225	0.577586207	0.594827586
OM515263_Netherlands_Tomato	0.825739436	50.26644009	0.574712644	0.568965517
OM515264_Netherlands_Tomato	0.735309081	50.22220179	0.58045977	0.577586207
OM515265_Belgium_Tomato	0.825739436	50.26644009	0.574712644	0.568965517
OM515266_Israel_Tomato	0.825739436	50.26644009	0.574712644	0.568965517
OM515267_Netherlands_Tomato	0.825739436	50.26644009	0.574712644	0.568965517
OM515268_Netherlands_Tomato	0.825739436	50.26644009	0.574712644	0.568965517
OM515269_Netherlands_Tomato	0.825739436	50.26644009	0.574712644	0.568965517
OM515270_Belgium_Tomato	0.824334438	50.21622864	0.57183908	0.568965517
OM515271_Netherlands_Tomato	0.808160561	50.32462124	0.573913043	0.573913043
OM515272_Netherlands_Tomato	0.825739436	50.26644009	0.574712644	0.568965517
OM718702_Netherlands_Tomato	0.825739436	50.26644009	0.574712644	0.568965517
OM718703_Netherlands_Tomato	0.825739436	50.26644009	0.574712644	0.568965517
OM718704_Netherlands_Tomato	0.825739436	50.26644009	0.574712644	0.568965517
OM718705_Netherlands_Tomato	0.825739436	50.26644009	0.574712644	0.568965517
OM718706_Netherlands_Tomato	0.824334438	50.21622864	0.57183908	0.568965517
OM782671_Mexico_Tomato	0.825739436	50.26644009	0.574712644	0.568965517
OM892670_USA_Tomato	0.825739436	50.26644009	0.574712644	0.568965517
OM892671_USA_Tomato	0.825739436	50.26644009	0.574712644	0.568965517
OM892672_USA_Tomato	0.825739436	50.26644009	0.574712644	0.568965517
OM892673_USA_Tomato	0.737132738	50.69507873	0.577586207	0.603448276
OM892674_USA_Tomato	0.824021321	49.87876614	0.577586207	0.586206897
OM892675_Mexico_Tomato	0.825739436	50.26644009	0.574712644	0.568965517
OM892676_Peru_Tomato	0.821198145	50.42213828	0.577586207	0.577586207
OM892677_USA_Tomato	0.825739436	50.26644009	0.574712644	0.568965517
OM892678_Peru_Tomato	0.821198145	50.42213828	0.577586207	0.577586207
OM892679_USA_Tomato	0.825739436	50.26644009	0.574712644	0.568965517
OM892680_USA_Tomato	0.825739436	50.26644009	0.574712644	0.568965517
OM892681_USA_Tomato	0.825739436	50.26644009	0.574712644	0.568965517
OM892682_USA_Tomato	0.825739436	50.26644009	0.574712644	0.568965517
OM892683_USA_Tomato	0.825739436	50.26644009	0.574712644	0.568965517
OM892684_Mexico_Tomato	0.825739436	50.26644009	0.574712644	0.568965517
OM892685_Mexico_Tomato	0.825739436	49.98145011	0.57183908	0.568965517
OM892686_Mexico_Tomato	0.825739436	50.26644009	0.574712644	0.568965517
OM892687_Mexico_Tomato	0.825739436	50.26644009	0.574712644	0.568965517
OM892688_Mexico_Tomato	0.828559634	50.14694125	0.57183908	0.568965517
OM892689_Mexico_Tomato	0.825739436	50.26644009	0.574712644	0.568965517
OM892690_Mexico_Tomato	0.825739436	50.26644009	0.574712644	0.568965517
OM892691_Mexico_Tomato	0.825739436	50.26644009	0.574712644	0.568965517
OP009342_Jordan_Solanum_nigrum	0.825739436	50.26644009	0.574712644	0.568965517
OP244618_USA_Solanum_polyadenium	0.247691224	51.04341108	0.416666667	0.303225806
OP557566_Iran_Tomato	0.821198145	50.66687772	0.57183908	0.568965517
OQ190155_Greece_Tomato	0.825739436	50.26644009	0.574712644	0.568965517
OQ427353_Mexico_Pepper	0.825739436	50.26644009	0.574712644	0.568965517
OQ674194_Canada_Tomato	0.825739436	50.11728411	0.577586207	0.568965517
OR437354_China_Tomato	0.824334438	50.21622864	0.57183908	0.568965517
OR451555_China_Citrullus_lanatus	0.825739436	50.26644009	0.574712644	0.568965517
OR500698_China_Tomato	0.793281391	51.15005569	0.577586207	0.603448276
OR500699_China_Tomato	0.825739436	50.26644009	0.574712644	0.568965517
OR593752_China_Tomato	0.791931621	51.09649638	0.574712644	0.603448276
OR792460_China_Tomato	0.743561543	47.75664583	0.573913043	0.582608696
OR795502_China_Tomato	0.825739436	50.26644009	0.574712644	0.568965517
OR795503_China_Tomato	0.743561543	47.97756752	0.576811594	0.582608696
