# Supplementary material for: Genetic analysis of tomato brown rugose fruit virus reveals evolutionary adaptation and codon usage bias patterns
Source: Sci Rep. 2024 Sep 11;14:21281. doi: 10.1038/s41598-024-72298-y (PMC11390899; doi:10.1038/s41598-024-72298-y)
Supplement: Supplementary file 4 — Supplementary Table 2. [file 41598_2024_72298_MOESM4_ESM.csv]

Supplementary Table 2. Codon usage bias analysis for Tomato Brown Rugose Fruit Virus (ToBRFV) MP gene
	CAI	ENC	GC	GC3S
_MK648157_Jordan_Pepper	0.857069947	50.45347699	0.540350877	0.557894737
_MW314111_Peru_Tomato	0.849441823	50.4328412	0.543209877	0.544973545
KT383474_Jordan_Tomato	0.857069947	50.24808286	0.542105263	0.557894737
KX619418_Israel_Tomato	0.857069947	50.24086912	0.540350877	0.557894737
MK133093_Germany_Tomato	0.857069947	50.24808286	0.542105263	0.557894737
MK133095_Germany_Tomato	0.850181242	50.9995746	0.543209877	0.544973545
MK319944_Mexico_Tomato	0.857069947	50.24086912	0.540350877	0.557894737
MN013187_State_of_Palestine_Tomato	0.858634433	50.13888738	0.542105263	0.557894737
MN013188_State_of_Palestine_Tomato	0.856611045	50.25977634	0.542105263	0.552631579
MN167466_Italy_Tomato_	0.857069947	50.23530794	0.543859649	0.557894737
MN182533_United_Kingdom_Tomato	0.85150275	50.7845462	0.536842105	0.557894737
MN549394_Canada_Tomato	0.857069947	50.24086912	0.540350877	0.557894737
MN549395_Canada_Tomato	0.856862158	50.2266293	0.538596491	0.557894737
MN549396_Canada_Tomato	0.857069947	50.24086912	0.540350877	0.557894737
MN815773_Greece_Tomato	0.855965215	50.26455684	0.542105263	0.563157895
MN882011_Netherlands_Tomato	0.850181242	50.96319661	0.541446208	0.544973545
MN882012_Netherlands_Tomato	0.854197045	50.56732001	0.540350877	0.563157895
MN882013_Netherlands_Tomato	0.854197045	50.56732001	0.540350877	0.563157895
MN882014_Netherlands_Tomato	0.854197045	50.56732001	0.540350877	0.563157895
MN882015_Netherlands_Tomato	0.85150275	50.7845462	0.536842105	0.557894737
MN882016_Netherlands_Tomato	0.85150275	50.7845462	0.536842105	0.557894737
MN882017_Netherlands_Tomato	0.85150275	50.7845462	0.536842105	0.557894737
MN882018_Netherlands_Tomato	0.851709239	50.78234521	0.540350877	0.557894737
MN882019_Netherlands_Tomato	0.850181242	50.96319661	0.541446208	0.544973545
MN882020_Netherlands_Tomato	0.850181242	50.96319661	0.541446208	0.544973545
MN882021_Netherlands_Tomato	0.850181242	50.96319661	0.541446208	0.544973545
MN882022_Netherlands_Tomato	0.850181242	50.96319661	0.541446208	0.544973545
MN882023_Netherlands_Tomato	0.850181242	50.96319661	0.541446208	0.544973545
MN882024_Netherlands_Tomato	0.850181242	50.96319661	0.541446208	0.544973545
MN882025_Netherlands_Tomato	0.850181242	50.96319661	0.541446208	0.544973545
MN882026_Netherlands_Tomato	0.854197045	50.40156358	0.542105263	0.563157895
MN882027_Netherlands_Tomato	0.854197045	50.40156358	0.542105263	0.563157895
MN882028_Netherlands_Tomato	0.850181242	50.96319661	0.541446208	0.544973545
MN882029_Netherlands_Tomato	0.850181242	50.96319661	0.541446208	0.544973545
MN882030_Egypt_Tomato	0.857069947	50.24086912	0.540350877	0.557894737
MN882031_Egypt_Tomato	0.857069947	50.24086912	0.540350877	0.557894737
MN882032_Egypt_Tomato	0.857069947	50.24086912	0.540350877	0.557894737
MN882033_Egypt_Tomato	0.857069947	50.24086912	0.540350877	0.557894737
MN882034_Netherlands_Tomato	0.850181242	50.96319661	0.541446208	0.544973545
MN882035_Netherlands_Tomato	0.850181242	50.96319661	0.541446208	0.544973545
MN882036_Netherlands_Tomato	0.850181242	50.9995746	0.543209877	0.544973545
MN882037_Netherlands_Tomato	0.845008551	50.76596603	0.543209877	0.544973545
MN882040_Netherlands_Tomato	0.845008551	50.76596603	0.543209877	0.544973545
MN882041_Netherlands_Tomato	0.854197045	50.56732001	0.540350877	0.563157895
MN882042_Netherlands_Tomato	0.777801891	52.57990532	0.540350877	0.526315789
MN882043_Netherlands_Tomato	0.777801891	52.57990532	0.540350877	0.526315789
MN882044_Netherlands_Tomato	0.854197045	50.56732001	0.540350877	0.563157895
MN882045_Netherlands_Tomato	0.854197045	50.56732001	0.540350877	0.563157895
MN882046_Netherlands_Tomato	0.854197045	50.56732001	0.540350877	0.563157895
MN882047_Netherlands_Tomato	0.854197045	50.56732001	0.540350877	0.563157895
MN882048_Netherlands_Tomato	0.850181242	50.96319661	0.541446208	0.544973545
MN882049_Netherlands_Tomato	0.850181242	50.96319661	0.541446208	0.544973545
MN882050_Netherlands_Tomato	0.850181242	50.96319661	0.541446208	0.544973545
MN882051_Netherlands_Tomato	0.854197045	50.54565189	0.538596491	0.563157895
MN882052_Netherlands_Tomato	0.855013448	50.51338577	0.538596491	0.557894737
MN882053_Netherlands_Tomato	0.854197045	50.56732001	0.540350877	0.563157895
MN882054_Netherlands_Tomato	0.85150275	50.98848294	0.535087719	0.557894737
MN882055_Netherlands_Tomato	0.812008889	52.25188975	0.541446208	0.576719577
MN882056_Netherlands_Tomato	0.85150275	50.98848294	0.535087719	0.557894737
MN882057_Netherlands_Tomato	0.85150275	50.7845462	0.536842105	0.557894737
MN882058_Netherlands_Tomato	0.85150275	50.7845462	0.536842105	0.557894737
MN882059_Netherlands_Tomato	0.854197045	50.56732001	0.540350877	0.563157895
MN882060_Netherlands_Tomato	0.854197045	50.56732001	0.540350877	0.563157895
MN882061_Netherlands_Tomato	0.85150275	50.7845462	0.536842105	0.557894737
MN882062_Netherlands_Tomato	0.85150275	50.7845462	0.536842105	0.557894737
MN882063_Netherlands_Tomato	0.850181242	50.96319661	0.541446208	0.544973545
MN882064_Netherlands_Tomato	0.850181242	50.96319661	0.541446208	0.544973545
MT002973_USA_Tomato	0.841555308	51.14299371	0.542105263	0.531578947
MT018320_China_Tomato	0.806190851	50.61959986	0.53968254	0.529100529
MT107885_Turkey_Tomato	0.857069947	50.24086912	0.540350877	0.557894737
MT118666_Turkey_Pepper	0.857069947	50.24086912	0.540350877	0.557894737
MW284987_France_Tomato	0.857069947	50.24086912	0.540350877	0.557894737
MW314091_China_Tomato	0.829419114	50.19148179	0.543859649	0.521052632
MW314092_Egypt_Tomato	0.857069947	50.24086912	0.540350877	0.557894737
MW314093_Egypt_Tomato	0.857069947	50.24086912	0.540350877	0.557894737
MW314094_Egypt_Tomato	0.857069947	50.24086912	0.540350877	0.557894737
MW314095_Netherlands_Tomato	0.865432017	48.62678523	0.541446208	0.518518519
MW314096_Netherlands_Tomato	0.865432017	48.62678523	0.541446208	0.518518519
MW314097_Netherlands_Tomato	0.865432017	48.62678523	0.541446208	0.518518519
MW314098_Netherlands_Tomato	0.865432017	48.62678523	0.541446208	0.518518519
MW314099_Netherlands_Tomato	0.850181242	50.96319661	0.541446208	0.544973545
MW314100_Netherlands_Tomato	0.850181242	50.96319661	0.541446208	0.544973545
MW314101_Netherlands_Tomato	0.850181242	50.96319661	0.541446208	0.544973545
MW314102_Netherlands_Tomato	0.850181242	50.96319661	0.541446208	0.544973545
MW314103_Netherlands_Tomato	0.850181242	50.96319661	0.541446208	0.544973545
MW314104_Jordan_Pepper	0.857069947	50.24808286	0.542105263	0.557894737
MW314105_Jordan_Pepper	0.857069947	50.24808286	0.542105263	0.557894737
MW314106_Netherlands_Tomato	0.854197045	50.56732001	0.540350877	0.563157895
MW314107_Jordan_Tomato	0.855757694	50.27583804	0.543859649	0.563157895
MW314108_Jordan_Tomato	0.855757694	50.27583804	0.543859649	0.563157895
MW314109_Jordan_Tomato	0.855757694	50.27583804	0.543859649	0.563157895
MW314110_Jordan_Tomato	0.855757694	50.27583804	0.543859649	0.563157895
MW314112_Netherlands_Tomato	0.85469003	50.54163544	0.542105263	0.563157895
MW314113_Israel_Pepper	0.857069947	50.23700228	0.538596491	0.557894737
MW314114_China_Tomato	0.855757694	50.27583804	0.543859649	0.563157895
MW314115_Israel_Tomato	0.857069947	50.26297608	0.542105263	0.557894737
MW314116_Israel_Tomato	0.857069947	50.26297608	0.542105263	0.557894737
MW314117_Netherlands_Tomato	0.857069947	50.24086912	0.540350877	0.557894737
MW314118_Netherlands_Tomato	0.85150275	50.7845462	0.536842105	0.557894737
MW314119_Netherlands_Tomato	0.85150275	50.7845462	0.536842105	0.557894737
MW314120_Netherlands_Tomato	0.85150275	50.7845462	0.536842105	0.557894737
MW314121_Netherlands_Tomato	0.850181242	50.96319661	0.541446208	0.544973545
MW314122_Netherlands_Tomato	0.850181242	50.96319661	0.541446208	0.544973545
MW314123_Netherlands_Tomato	0.777801891	52.57990532	0.540350877	0.526315789
MW314124_Netherlands_Tomato	0.85150275	50.7845462	0.536842105	0.557894737
MW314125_Netherlands_Tomato	0.85150275	50.7845462	0.536842105	0.557894737
MW314126_Netherlands_Tomato	0.784991496	52.1875215	0.543859649	0.536842105
MW314127_Netherlands_Tomato	0.784991496	52.1875215	0.543859649	0.536842105
MW314128_Netherlands_Tomato	0.854197045	50.56732001	0.540350877	0.563157895
MW314129_Netherlands_Tomato	0.850181242	50.96319661	0.541446208	0.544973545
MW314130_Netherlands_Tomato	0.854197045	50.40156358	0.542105263	0.563157895
MW314131_Netherlands_Tomato	0.854197045	50.56732001	0.540350877	0.563157895
MW314132_Netherlands_Tomato	0.85150275	50.7845462	0.536842105	0.557894737
MW314133_Netherlands_Tomato	0.845329998	51.01903739	0.53968254	0.53968254
MW314134_Netherlands_Tomato	0.845329998	51.01903739	0.53968254	0.53968254
MW314135_Netherlands_Tomato	0.845329998	51.01903739	0.53968254	0.53968254
MW314136_Netherlands_Tomato	0.850181242	50.96319661	0.541446208	0.544973545
MW314137_Netherlands_Tomato	0.85150275	50.7845462	0.536842105	0.557894737
MW349655_Mexico_Pepper	0.857069947	50.24086912	0.540350877	0.557894737
MZ004925_China_Tomato	0.806190851	50.55550437	0.541446208	0.529100529
MZ202349_Israel_Tomato	0.830701074	51.32347898	0.541446208	0.534391534
MZ323110_Jordan_Tomato	0.813052551	49.67870884	0.545614035	0.531578947
MZ438228_Jordan_Tomato	0.827626451	50.25080468	0.542757417	0.54973822
MZ945419_Belgium_Tomato	0.85150275	50.7845462	0.536842105	0.557894737
MZ945420_Belgium_Tomato	0.85150275	50.7845462	0.536842105	0.557894737
NC_028478_Jordan_Tomato	0.857069947	50.24808286	0.542105263	0.557894737
OK339579_Mexico_Tomato	0.855306738	50.4048589	0.538596491	0.552631579
OK624678_Italy_Tomato	0.855306738	50.4048589	0.538596491	0.552631579
OL311702_Cyprus_Tomato	0.854197045	50.57118685	0.542105263	0.563157895
OM305070_Switzerland_Tomato	0.855306738	50.4048589	0.538596491	0.552631579
OM515230_Netherlands_Tomato	0.830005654	49.27361205	0.53968254	0.534391534
OM515231_United_Kingdom_Tomato	0.855306738	50.4048589	0.538596491	0.552631579
OM515232_United_Kingdom_Tomato	0.855306738	50.4048589	0.538596491	0.552631579
OM515233_Peru_Tomato	0.857069947	50.24808286	0.542105263	0.557894737
OM515234_Israel_Pepper	0.857069947	50.24086912	0.540350877	0.557894737
OM515235_Peru_Tomato	0.844174045	50.86834657	0.546737213	0.544973545
OM515236_Netherlands_Tomato	0.789143419	52.47411394	0.544973545	0.523809524
OM515237_Israel_Tomato	0.857069947	50.24086912	0.540350877	0.557894737
OM515238_Netherlands_Tomato	0.850181242	50.96319661	0.541446208	0.544973545
OM515239_Netherlands_Tomato	0.85150275	50.7845462	0.536842105	0.557894737
OM515240_Netherlands_Tomato	0.850181242	50.96319661	0.541446208	0.544973545
OM515241_Netherlands_Tomato	0.854197045	50.56732001	0.540350877	0.563157895
OM515242_Netherlands_Tomato	0.850181242	50.96319661	0.541446208	0.544973545
OM515243_Netherlands_Tomato	0.845329998	51.01903739	0.53968254	0.53968254
OM515244_Netherlands_Tomato	0.851284318	50.91925173	0.53968254	0.53968254
OM515245_Netherlands_Tomato	0.844698037	51.09272455	0.541446208	0.544973545
OM515246_Netherlands_Tomato	0.845329998	51.01903739	0.53968254	0.53968254
OM515247_Netherlands_Tomato	0.845329998	51.01903739	0.53968254	0.53968254
OM515248_Netherlands_Tomato	0.855242147	50.6840222	0.53968254	0.53968254
OM515249_Netherlands_Tomato	0.845329998	51.23478277	0.537918871	0.53968254
OM515250_Israel_Tomato	0.818123714	52.00083291	0.537918871	0.55026455
OM515251_Netherlands_Tomato	0.845329998	51.23478277	0.537918871	0.53968254
OM515252_Netherlands_Tomato	0.845329998	51.23478277	0.537918871	0.53968254
OM515253_Netherlands_Tomato	0.855242147	50.6840222	0.53968254	0.53968254
OM515254_Netherlands_Tomato	0.845329998	51.01903739	0.53968254	0.53968254
OM515255_Netherlands_Tomato	0.855242147	50.6840222	0.53968254	0.53968254
OM515256_China_Tomato	0.857069947	50.24086912	0.540350877	0.557894737
OM515257_Israel_Tomato	0.846932812	48.77110798	0.542105263	0.515789474
OM515258_Peru_Tomato	0.851314631	50.61240929	0.545614035	0.563157895
OM515259_Netherlands_Tomato	0.845329998	51.01903739	0.53968254	0.53968254
OM515260_Netherlands_Tomato	0.844698037	51.09272455	0.541446208	0.544973545
OM515261_Belgium_Tomato	0.785623652	50.79950474	0.542105263	0.510526316
OM515262_Netherlands_Tomato	0.850388501	50.94922335	0.544973545	0.544973545
OM515263_Netherlands_Tomato	0.850181242	50.96319661	0.541446208	0.544973545
OM515264_Netherlands_Tomato	0.777801891	52.57990532	0.540350877	0.526315789
OM515265_Belgium_Tomato	0.845329998	51.01903739	0.53968254	0.53968254
OM515266_Israel_Tomato	0.846932812	48.77110798	0.542105263	0.515789474
OM515267_Netherlands_Tomato	0.850181242	50.96319661	0.541446208	0.544973545
OM515268_Netherlands_Tomato	0.855242147	50.6840222	0.53968254	0.53968254
OM515269_Netherlands_Tomato	0.844698037	51.09272455	0.541446208	0.544973545
OM515270_Belgium_Tomato	0.782416437	50.71216298	0.543859649	0.515789474
OM515271_Netherlands_Tomato	0.844698037	51.09272455	0.541446208	0.544973545
OM515272_Netherlands_Tomato	0.844028877	51.0945716	0.541446208	0.544973545
OM718702_Netherlands_Tomato	0.845329998	51.23478277	0.537918871	0.53968254
OM718703_Netherlands_Tomato	0.845329998	51.01903739	0.53968254	0.53968254
OM718704_Netherlands_Tomato	0.845329998	51.01903739	0.53968254	0.53968254
OM718705_Netherlands_Tomato	0.855242147	50.6840222	0.53968254	0.53968254
OM718706_Netherlands_Tomato	0.832376658	50.24861501	0.540350877	0.526315789
OM782671_Mexico_Tomato	0.82848437	49.93232461	0.543859649	0.531578947
OM892670_USA_Tomato	0.804030053	52.44991363	0.541446208	0.560846561
OM892671_USA_Tomato	0.855306738	50.4048589	0.538596491	0.552631579
OM892672_USA_Tomato	0.855306738	50.4048589	0.538596491	0.552631579
OM892673_USA_Tomato	0.857069947	50.24086912	0.540350877	0.557894737
OM892674_USA_Tomato	0.850823593	50.58022138	0.543859649	0.563157895
OM892675_Mexico_Tomato	0.819306259	49.57539902	0.540350877	0.526315789
OM892676_Peru_Tomato	0.835859297	50.02677476	0.543859649	0.510526316
OM892677_USA_Tomato	0.855306738	50.4048589	0.538596491	0.552631579
OM892678_Peru_Tomato	0.835859297	50.02677476	0.543859649	0.510526316
OM892679_USA_Tomato	0.859770636	50.02222361	0.536842105	0.552631579
OM892680_USA_Tomato	0.855033117	50.41814471	0.538596491	0.557894737
OM892681_USA_Tomato	0.843972107	51.00273582	0.540350877	0.531578947
OM892682_USA_Tomato	0.843972107	51.00273582	0.540350877	0.531578947
OM892683_USA_Tomato	0.843972107	51.00273582	0.540350877	0.531578947
OM892684_Mexico_Tomato	0.855306738	50.4048589	0.538596491	0.552631579
OM892685_Mexico_Tomato	0.855306738	50.4048589	0.538596491	0.552631579
OM892686_Mexico_Tomato	0.845329998	51.01903739	0.53968254	0.53968254
OM892687_Mexico_Tomato	0.855028623	50.22542535	0.53968254	0.55026455
OM892688_Mexico_Tomato	0.855306738	50.4048589	0.538596491	0.552631579
OM892689_Mexico_Tomato	0.857069947	50.24086912	0.540350877	0.557894737
OM892690_Mexico_Tomato	0.857069947	50.24086912	0.540350877	0.557894737
OM892691_Mexico_Tomato	0.857069947	50.24086912	0.540350877	0.557894737
OP009342_Jordan_Solanum_nigrum	0.857069947	50.24086912	0.540350877	0.557894737
OP244618_USA_Solanum_polyadenium	0.288984783	51.25336012	0.38576779	0.350194553
OP557566_Iran_Tomato	0.862612717	49.79260264	0.535087719	0.547368421
OQ190155_Greece_Tomato	0.816726323	50.46007216	0.534759358	0.529411765
OQ427353_Mexico_Pepper	0.858595887	50.24226712	0.538596491	0.557894737
OQ674194_Canada_Tomato	0.85801307	50.02949016	0.540350877	0.557894737
OR437354_China_Tomato	0.803473134	51.84853803	0.53968254	0.53968254
OR451555_China_Citrullus_lanatus	0.857707787	50.16449252	0.538596491	0.552631579
OR500698_China_Tomato	0.847088037	50.91199818	0.543859649	0.568421053
OR500699_China_Tomato	0.810112726	51.55799391	0.537918871	0.529100529
OR593752_China_Tomato	0.853457471	49.98077842	0.541446208	0.53968254
OR792460_China_Tomato	0.857069947	50.24086912	0.540350877	0.557894737
OR795502_China_Tomato	0.800597874	52.72008331	0.543209877	0.571428571
OR795503_China_Tomato	0.857069947	50.24086912	0.540350877	0.557894737
