# Supplementary material for: Genetic analysis of tomato brown rugose fruit virus reveals evolutionary adaptation and codon usage bias patterns
Source: Sci Rep. 2024 Sep 11;14:21281. doi: 10.1038/s41598-024-72298-y (PMC11390899; doi:10.1038/s41598-024-72298-y)
Supplement: Supplementary file 5 — Supplementary Table 3. [file 41598_2024_72298_MOESM5_ESM.csv]

Supplementary Table 3. Codon usage bias analysis for Tomato Brown Rugose Fruit Virus (ToBRFV) RdRp gene
	CAI	ENC	GC	GC3S
_MK648157_Jordan_Pepper	0.877070833	47.12647694	0.585780081	0.589810017
_MW314111_Peru_Tomato	0.879348493	46.46257117	0.584916523	0.576856649
KT383474_Jordan_Tomato	0.874368323	47.56734124	0.585204375	0.587219344
KX619418_Israel_Tomato	0.882015607	46.54227268	0.584699454	0.578084556
MK133093_Germany_Tomato	0.873044481	47.71442983	0.583549037	0.589301122
MK133095_Germany_Tomato	0.873091898	47.79929611	0.584557764	0.58167675
MK319944_Mexico_Tomato	0.880488491	47.10624783	0.584987058	0.589301122
MN013187_State_of_Palestine_Tomato	0.882916476	46.2430673	0.584124245	0.572907679
MN013188_State_of_Palestine_Tomato	0.877990753	46.99388562	0.584411849	0.600517688
MN167466_Italy_Tomato_	0.870864639	47.78660878	0.583981562	0.598098531
MN182533_United_Kingdom_Tomato	0.874567853	47.13876347	0.585204375	0.576856649
MN549394_Canada_Tomato	0.877188738	47.63655771	0.585274662	0.592752373
MN549395_Canada_Tomato	0.877720282	47.40466491	0.584916523	0.597582038
MN549396_Canada_Tomato	0.877411064	47.628043	0.584987058	0.59188956
MN815773_Greece_Tomato	0.87619625	47.20929654	0.586067933	0.593264249
MN882011_Netherlands_Tomato	0.870594301	48.02773644	0.584987058	0.599654875
MN882012_Netherlands_Tomato	0.869641432	48.00262643	0.585204375	0.587219344
MN882013_Netherlands_Tomato	0.869641432	47.99303531	0.585492228	0.587219344
MN882014_Netherlands_Tomato	0.880425395	46.73155672	0.585492228	0.58462867
MN882015_Netherlands_Tomato	0.874467563	47.24319534	0.585133967	0.577355229
MN882016_Netherlands_Tomato	0.871088096	47.63358212	0.585204375	0.582037997
MN882017_Netherlands_Tomato	0.871088096	47.63686644	0.585492228	0.582037997
MN882018_Netherlands_Tomato	0.874567853	47.13876347	0.585204375	0.576856649
MN882019_Netherlands_Tomato	0.881821337	46.49638823	0.584699454	0.574633305
MN882020_Netherlands_Tomato	0.881821337	46.49638823	0.584699454	0.574633305
MN882021_Netherlands_Tomato	0.872964176	47.27375132	0.584770115	0.598275862
MN882022_Netherlands_Tomato	0.873626706	47.90753193	0.584987058	0.603968939
MN882023_Netherlands_Tomato	0.873626706	47.90753193	0.584987058	0.603968939
MN882024_Netherlands_Tomato	0.873626706	47.90753193	0.584987058	0.603968939
MN882025_Netherlands_Tomato	0.881892128	46.31906206	0.584699454	0.573770492
MN882026_Netherlands_Tomato	0.874567853	47.13876347	0.585204375	0.576856649
MN882027_Netherlands_Tomato	0.874567853	47.13876347	0.585204375	0.576856649
MN882028_Netherlands_Tomato	0.875451628	47.21955026	0.584482759	0.594827586
MN882029_Netherlands_Tomato	0.875451628	47.21955026	0.584482759	0.594827586
MN882030_Egypt_Tomato	0.877294746	46.54291381	0.585274662	0.583261432
MN882031_Egypt_Tomato	0.877294746	46.54291381	0.585274662	0.583261432
MN882032_Egypt_Tomato	0.877294746	46.54291381	0.585274662	0.583261432
MN882033_Egypt_Tomato	0.877294746	46.54291381	0.585274662	0.583261432
MN882034_Netherlands_Tomato	0.873626706	47.90753193	0.584987058	0.603968939
MN882035_Netherlands_Tomato	0.873626706	47.90753193	0.584987058	0.603968939
MN882036_Netherlands_Tomato	0.873626706	47.90753193	0.584987058	0.603968939
MN882037_Netherlands_Tomato	0.874567853	47.13876347	0.585204375	0.576856649
MN882040_Netherlands_Tomato	0.874567853	47.13876347	0.585204375	0.576856649
MN882041_Netherlands_Tomato	0.874567853	47.13876347	0.585204375	0.576856649
MN882042_Netherlands_Tomato	0.8798366	46.93763283	0.584411849	0.579810181
MN882043_Netherlands_Tomato	0.8798366	46.93763283	0.584411849	0.579810181
MN882044_Netherlands_Tomato	0.874156835	47.03914942	0.585422069	0.576490925
MN882045_Netherlands_Tomato	0.874156835	47.03914942	0.585422069	0.576490925
MN882046_Netherlands_Tomato	0.871068723	47.67789555	0.584916523	0.582901554
MN882047_Netherlands_Tomato	0.871068723	47.67789555	0.584916523	0.582901554
MN882048_Netherlands_Tomato	0.878203804	46.80873486	0.584482759	0.58362069
MN882049_Netherlands_Tomato	0.881892128	46.31906206	0.584699454	0.573770492
MN882050_Netherlands_Tomato	0.881892128	46.31906206	0.584699454	0.573770492
MN882051_Netherlands_Tomato	0.876388133	46.9483601	0.584916523	0.575129534
MN882052_Netherlands_Tomato	0.871068723	47.67789555	0.584916523	0.582901554
MN882053_Netherlands_Tomato	0.875846053	47.30794967	0.585422069	0.583405359
MN882054_Netherlands_Tomato	0.875846053	47.30794967	0.585422069	0.583405359
MN882055_Netherlands_Tomato	0.871068723	47.67789555	0.584916523	0.582901554
MN882056_Netherlands_Tomato	0.875846053	47.30794967	0.585422069	0.583405359
MN882057_Netherlands_Tomato	0.874567853	47.13459032	0.585492228	0.576856649
MN882058_Netherlands_Tomato	0.874099657	47.17577631	0.585780081	0.577720207
MN882059_Netherlands_Tomato	0.869490986	47.76263646	0.585204375	0.585492228
MN882060_Netherlands_Tomato	0.869490986	47.76263646	0.585204375	0.585492228
MN882061_Netherlands_Tomato	0.874508311	47.15892068	0.584916523	0.576856649
MN882062_Netherlands_Tomato	0.874508311	47.15892068	0.584916523	0.576856649
MN882063_Netherlands_Tomato	0.881892128	46.31906206	0.584699454	0.573770492
MN882064_Netherlands_Tomato	0.881892128	46.31906206	0.584699454	0.573770492
MT002973_USA_Tomato	0.876776618	46.77162812	0.584699454	0.580672994
MT018320_China_Tomato	0.874904986	47.50395066	0.584916523	0.588946459
MT107885_Turkey_Tomato	0.882015607	46.54227268	0.584699454	0.578084556
MT118666_Turkey_Pepper	0.882015607	46.54227268	0.584699454	0.578084556
MW284987_France_Tomato	0.87494755	47.49425768	0.584916523	0.583765112
MW314091_China_Tomato	0.873900166	47.59851076	0.584916523	0.589810017
MW314092_Egypt_Tomato	0.877012947	47.37121632	0.585492228	0.592400691
MW314093_Egypt_Tomato	0.877294746	46.54291381	0.585274662	0.583261432
MW314094_Egypt_Tomato	0.875796588	46.54179319	0.585562266	0.570319241
MW314095_Netherlands_Tomato	0.873173	47.54317735	0.585057471	0.589655172
MW314096_Netherlands_Tomato	0.873173	47.54317735	0.585057471	0.589655172
MW314097_Netherlands_Tomato	0.873173	47.54317735	0.585057471	0.589655172
MW314098_Netherlands_Tomato	0.873173	47.54317735	0.585057471	0.589655172
MW314099_Netherlands_Tomato	0.873847127	47.91141535	0.584699454	0.603968939
MW314100_Netherlands_Tomato	0.873847127	47.91141535	0.584699454	0.603968939
MW314101_Netherlands_Tomato	0.873847127	47.91141535	0.584699454	0.603968939
MW314102_Netherlands_Tomato	0.873626706	47.90753193	0.584987058	0.603968939
MW314103_Netherlands_Tomato	0.873793126	47.75998458	0.584987058	0.599654875
MW314104_Jordan_Pepper	0.878029964	46.77222212	0.585204375	0.579447323
MW314105_Jordan_Pepper	0.878029964	46.77222212	0.585204375	0.579447323
MW314106_Netherlands_Tomato	0.871068723	47.67789555	0.584916523	0.582901554
MW314107_Jordan_Tomato	0.875876567	47.17428621	0.585274662	0.584987058
MW314108_Jordan_Tomato	0.870891216	47.7773784	0.584916523	0.598445596
MW314109_Jordan_Tomato	0.875876567	47.17428621	0.585274662	0.584987058
MW314110_Jordan_Tomato	0.871046451	47.76545026	0.58462867	0.590673575
MW314112_Netherlands_Tomato	0.87513407	47.46698447	0.584916523	0.581174439
MW314113_Israel_Pepper	0.879652237	46.77040096	0.584699454	0.589301122
MW314114_China_Tomato	0.873464824	47.58204829	0.584987058	0.584124245
MW314115_Israel_Tomato	0.877711275	47.05618956	0.58462867	0.588082902
MW314116_Israel_Tomato	0.877711275	47.05618956	0.58462867	0.588082902
MW314117_Netherlands_Tomato	0.871003007	47.86063765	0.585562266	0.602243313
MW314118_Netherlands_Tomato	0.870198157	47.67609507	0.585422069	0.58772688
MW314119_Netherlands_Tomato	0.870763649	47.60639091	0.584845866	0.586862576
MW314120_Netherlands_Tomato	0.870763649	47.60639091	0.584845866	0.586862576
MW314121_Netherlands_Tomato	0.867247358	48.43434623	0.58462867	0.594991364
MW314122_Netherlands_Tomato	0.875472436	47.48497256	0.584411849	0.585849871
MW314123_Netherlands_Tomato	0.8798366	46.93811874	0.584124245	0.579810181
MW314124_Netherlands_Tomato	0.877430689	47.38698989	0.585780081	0.600172712
MW314125_Netherlands_Tomato	0.877430689	47.38698989	0.585780081	0.600172712
MW314126_Netherlands_Tomato	0.86830718	48.03634004	0.584916523	0.603626943
MW314127_Netherlands_Tomato	0.868502554	48.02049586	0.58462867	0.603626943
MW314128_Netherlands_Tomato	0.87725821	46.89043096	0.584916523	0.575993092
MW314129_Netherlands_Tomato	0.876717869	46.8206005	0.584987058	0.562553926
MW314130_Netherlands_Tomato	0.874789705	47.11951035	0.584916523	0.575993092
MW314131_Netherlands_Tomato	0.86952507	47.74348338	0.585492228	0.585492228
MW314132_Netherlands_Tomato	0.87437897	47.1485496	0.585780081	0.578583765
MW314133_Netherlands_Tomato	0.881129184	46.67327253	0.585274662	0.584987058
MW314134_Netherlands_Tomato	0.881129184	46.67327253	0.585274662	0.584987058
MW314135_Netherlands_Tomato	0.881129184	46.67327253	0.585274662	0.584987058
MW314136_Netherlands_Tomato	0.876717869	46.8206005	0.584987058	0.562553926
MW314137_Netherlands_Tomato	0.87437897	47.1485496	0.585780081	0.578583765
MW349655_Mexico_Pepper	0.878591152	47.15586748	0.585204375	0.601899827
MZ004925_China_Tomato	0.878599028	47.20270223	0.584557764	0.59377701
MZ202349_Israel_Tomato	0.875000361	47.91891812	0.585274662	0.597066437
MZ323110_Jordan_Tomato	0.873687434	47.28508528	0.583765112	0.58462867
MZ438228_Jordan_Tomato	0.876549733	47.15302152	0.583189407	0.58462867
MZ945419_Belgium_Tomato	0.876619606	47.35753308	0.585422069	0.580812446
MZ945420_Belgium_Tomato	0.876619606	47.35753308	0.585422069	0.580812446
NC_028478_Jordan_Tomato	0.874368323	47.56734124	0.585204375	0.587219344
OK339579_Mexico_Tomato	0.878456675	47.25756452	0.584987058	0.589301122
OK624678_Italy_Tomato	0.87600384	47.37690684	0.585274662	0.596203624
OL311702_Cyprus_Tomato	0.874477978	47.41704225	0.584269663	0.589455488
OM305070_Switzerland_Tomato	0.880625883	46.658146	0.585849871	0.584124245
OM515230_Netherlands_Tomato	0.871619856	47.83939039	0.584987058	0.596203624
OM515231_United_Kingdom_Tomato	0.87467098	47.71924539	0.585849871	0.592752373
OM515232_United_Kingdom_Tomato	0.877650714	46.38594324	0.585274662	0.583261432
OM515233_Peru_Tomato	0.87502295	47.47877415	0.584557764	0.58772688
OM515234_Israel_Pepper	0.876382287	47.26465098	0.585780081	0.593264249
OM515235_Peru_Tomato	0.874994747	47.30151046	0.584845866	0.575626621
OM515236_Netherlands_Tomato	0.867768881	47.89180868	0.584916523	0.601036269
OM515237_Israel_Tomato	0.877042917	47.16427951	0.585204375	0.589810017
OM515238_Netherlands_Tomato	0.874003987	47.72334769	0.585274662	0.605694564
OM515239_Netherlands_Tomato	0.871121039	47.50081947	0.585422069	0.583405359
OM515240_Netherlands_Tomato	0.875958115	47.62929475	0.584266437	0.582256675
OM515241_Netherlands_Tomato	0.873524986	47.52766498	0.58462867	0.578583765
OM515242_Netherlands_Tomato	0.873793126	47.79146433	0.584699454	0.599654875
OM515243_Netherlands_Tomato	0.881129184	46.67327253	0.585274662	0.584987058
OM515244_Netherlands_Tomato	0.881540761	46.34587782	0.585562266	0.573770492
OM515245_Netherlands_Tomato	0.877791069	46.55124903	0.585849871	0.581535807
OM515246_Netherlands_Tomato	0.881129184	46.67411986	0.584987058	0.584987058
OM515247_Netherlands_Tomato	0.876565765	46.73714314	0.586067933	0.597582038
OM515248_Netherlands_Tomato	0.877791069	46.55124903	0.585849871	0.581535807
OM515249_Netherlands_Tomato	0.881129184	46.67327253	0.585274662	0.584987058
OM515250_Israel_Tomato	0.873093098	47.61613026	0.584557764	0.584269663
OM515251_Netherlands_Tomato	0.881129184	46.67327253	0.585274662	0.584987058
OM515252_Netherlands_Tomato	0.881129184	46.67327253	0.585274662	0.584987058
OM515253_Netherlands_Tomato	0.877791069	46.55124903	0.585849871	0.581535807
OM515254_Netherlands_Tomato	0.876298298	46.94187243	0.585492228	0.600172712
OM515255_Netherlands_Tomato	0.877791069	46.55124903	0.585849871	0.581535807
OM515256_China_Tomato	0.879087054	46.57576291	0.585780081	0.580310881
OM515257_Israel_Tomato	0.879882774	46.82234377	0.58462867	0.58462867
OM515258_Peru_Tomato	0.878625388	46.12926184	0.584916523	0.571675302
OM515259_Netherlands_Tomato	0.881129184	46.67186867	0.584987058	0.584987058
OM515260_Netherlands_Tomato	0.877791069	46.55124903	0.585849871	0.581535807
OM515261_Belgium_Tomato	0.874881069	47.58628946	0.584052965	0.574265976
OM515262_Netherlands_Tomato	0.876259563	47.45466982	0.584987058	0.603106126
OM515263_Netherlands_Tomato	0.873369801	47.92414396	0.585274662	0.604831752
OM515264_Netherlands_Tomato	0.876467316	47.00557324	0.583836641	0.575496117
OM515265_Belgium_Tomato	0.877092261	47.27730309	0.585849871	0.584124245
OM515266_Israel_Tomato	0.879882774	46.82234377	0.58462867	0.58462867
OM515267_Netherlands_Tomato	0.878733731	46.22410276	0.584411849	0.56686799
OM515268_Netherlands_Tomato	0.877791069	46.55124903	0.585849871	0.581535807
OM515269_Netherlands_Tomato	0.877791069	46.55124903	0.585849871	0.581535807
OM515270_Belgium_Tomato	0.879917823	47.47154809	0.583765112	0.58462867
OM515271_Netherlands_Tomato	0.877024185	46.92226546	0.585562266	0.594477998
OM515272_Netherlands_Tomato	0.877215951	47.06055199	0.584916523	0.586355786
OM718702_Netherlands_Tomato	0.871650741	47.75845384	0.585274662	0.589301122
OM718703_Netherlands_Tomato	0.881129184	46.64570228	0.585562266	0.584987058
OM718704_Netherlands_Tomato	0.879093401	46.97925324	0.585562266	0.586712683
OM718705_Netherlands_Tomato	0.877791069	46.55124903	0.585849871	0.581535807
OM718706_Netherlands_Tomato	0.871464557	47.62588134	0.585133967	0.585133967
OM782671_Mexico_Tomato	0.874684194	47.97881381	0.584699454	0.600517688
OM892670_USA_Tomato	0.873865808	47.43623706	0.585274662	0.584124245
OM892671_USA_Tomato	0.875645344	47.18162258	0.586067933	0.586355786
OM892672_USA_Tomato	0.880708687	46.6462336	0.584124245	0.582398619
OM892673_USA_Tomato	0.873442717	47.34397502	0.585562266	0.596203624
OM892674_USA_Tomato	0.87220562	47.52772957	0.584052965	0.585492228
OM892675_Mexico_Tomato	0.881146896	46.61577197	0.584124245	0.579810181
OM892676_Peru_Tomato	0.873457619	47.13099116	0.582901554	0.569948187
OM892677_USA_Tomato	0.880708687	46.6462336	0.584124245	0.582398619
OM892678_Peru_Tomato	0.873457619	47.13099116	0.582901554	0.569948187
OM892679_USA_Tomato	0.877396958	47.22331394	0.586067933	0.588082902
OM892680_USA_Tomato	0.873727996	47.93784424	0.584987058	0.6013805
OM892681_USA_Tomato	0.878798131	47.25645672	0.585562266	0.599654875
OM892682_USA_Tomato	0.874180333	47.94246214	0.585274662	0.604831752
OM892683_USA_Tomato	0.874763701	47.92029911	0.584699454	0.603968939
OM892684_Mexico_Tomato	0.880440368	46.6679598	0.585562266	0.584124245
OM892685_Mexico_Tomato	0.875477588	47.51239967	0.585849871	0.584124245
OM892686_Mexico_Tomato	0.875236118	47.27314569	0.585562266	0.600517688
OM892687_Mexico_Tomato	0.875042519	47.76962056	0.585562266	0.594477998
OM892688_Mexico_Tomato	0.880440368	46.6679598	0.585562266	0.584124245
OM892689_Mexico_Tomato	0.874965552	47.54697218	0.585204375	0.594991364
OM892690_Mexico_Tomato	0.874965552	47.54697218	0.585204375	0.594991364
OM892691_Mexico_Tomato	0.874965552	47.54697218	0.585204375	0.594991364
OP009342_Jordan_Solanum_nigrum	0.875057962	47.08881023	0.58462867	0.576856649
OP244618_USA_Solanum_polyadenium	0.337623874	56.30919655	0.419554455	0.400643087
OP557566_Iran_Tomato	0.870175149	47.62801091	0.587575496	0.591026747
OQ190155_Greece_Tomato	0.87908847	46.76022959	0.585133967	0.590319793
OQ427353_Mexico_Pepper	0.881592128	46.55458288	0.585414872	0.605512489
OQ674194_Canada_Tomato	0.878906021	46.69265833	0.585344828	0.596551724
OR437354_China_Tomato	0.872697092	47.37499004	0.58462867	0.567357513
OR451555_China_Citrullus_lanatus	0.876679761	46.78416963	0.585849871	0.602243313
OR500698_China_Tomato	0.873074762	47.60722953	0.585562266	0.597929249
OR500699_China_Tomato	0.877456357	47.57317967	0.584699454	0.595340811
OR593752_China_Tomato	0.87640801	47.6356582	0.584486736	0.577854671
OR792460_China_Tomato	0.874411145	47.33295451	0.584916523	0.589810017
OR795502_China_Tomato	0.879618939	47.12591385	0.585133967	0.595505618
OR795503_China_Tomato	0.875765553	48.17543755	0.585274662	0.605694564
